# Supplementary material for: ﻿Taxonomic revision and phylogenetic relationships of Thinouia (Sapindaceae), a neotropical genus
Source: PhytoKeys. 2025 Feb 20;252:207–73. doi: 10.3897/phytokeys.252.129621 (PMC11868801; doi:10.3897/phytokeys.252.129621)
Supplement: XML Treatment for Thinouia [file phytokeys.252.129621-treatment1.xml]

<!DOCTYPE tp:taxon-treatment
  PUBLIC "-//TaxonX//DTD Taxonomic Treatment Publishing DTD v0 20100105//EN" "tax-treatment-NSO.dtd">
<tp:taxon-treatment xmlns:tp="http://www.plazi.org/taxpub"><tp:treatment-meta><kwd-group><label>Taxon classification</label><kwd>
                <named-content content-type="kingdom">Plantae</named-content>
              </kwd><kwd>
                <named-content content-type="order">Sapindales</named-content>
              </kwd><kwd>
                <named-content content-type="family">Sapindaceae</named-content>
              </kwd></kwd-group><mixed-citation publication-type="journal"><person-group><name><surname>Medeiros</surname><given-names>Herison</given-names></name><name><surname>Acevedo-Rodríguez</surname><given-names>Pedro</given-names></name><name><surname>de Carvalho Lopes</surname><given-names>Jenifer</given-names></name><name><surname>Forzza</surname><given-names>Rafaela Campostrini</given-names></name></person-group><article-title>﻿Taxonomic revision and phylogenetic relationships of <italic><tp:taxon-name><tp:taxon-name-part taxon-name-part-type="genus" reg="Thinouia">Thinouia</tp:taxon-name-part></tp:taxon-name></italic> (<tp:taxon-name><tp:taxon-name-part taxon-name-part-type="family">Sapindaceae</tp:taxon-name-part></tp:taxon-name>), a neotropical genus</article-title><source>PhytoKeys</source><day>20</day><month>02</month><year>2025</year><volume>252</volume><fpage>207</fpage><lpage>273</lpage><pub-id pub-id-type="doi">10.3897/phytokeys.252.129621</pub-id></mixed-citation></tp:treatment-meta><tp:nomenclature><label>﻿</label><tp:taxon-name>
              <object-id xmlns:xlink="http://www.w3.org/1999/xlink" content-type="arpha" xlink:type="simple">61CDE426-21C3-59FF-8B24-C6E3E8226DDC</object-id>
              <tp:taxon-name-part taxon-name-part-type="genus" reg="Thinouia">Thinouia</tp:taxon-name-part>
            </tp:taxon-name><tp:taxon-authority>Triana &amp; Planchon, Ann. Sci. Nat. Bot. Ser. 4, 18: 368. 1862</tp:taxon-authority><tp:nomenclature-citation-list><tp:nomenclature-citation><tp:taxon-name>
                  <tp:taxon-name-part taxon-name-part-type="genus" reg="Carpidiopterix">Carpidiopterix</tp:taxon-name-part>
                </tp:taxon-name><comment>H. Karsten, Fl. Columb. 2: 45. 1863. Type: <tp:taxon-name><tp:taxon-name-part taxon-name-part-type="genus" reg="Carpidiopterix">Carpidiopterix</tp:taxon-name-part><tp:taxon-name-part taxon-name-part-type="species" reg="macroptera">macroptera</tp:taxon-name-part></tp:taxon-name> (Cassar.) H. Karst. = <tp:taxon-name><tp:taxon-name-part taxon-name-part-type="genus" reg="Thinouia">Thinouia</tp:taxon-name-part><tp:taxon-name-part taxon-name-part-type="species" reg="scandens">scandens</tp:taxon-name-part></tp:taxon-name> (Cambess.) Trian. &amp; Planch.</comment></tp:nomenclature-citation><tp:nomenclature-citation><tp:taxon-name>
                  <tp:taxon-name-part taxon-name-part-type="genus" reg="Allosanthus">Allosanthus</tp:taxon-name-part>
                </tp:taxon-name><comment>Radlk. in A. Engler., Pflanzenr. IV. 165. (Heft 98): 1157. 1933. Type: <tp:taxon-name><tp:taxon-name-part taxon-name-part-type="genus" reg="Allosanthus">Allosanthus</tp:taxon-name-part><tp:taxon-name-part taxon-name-part-type="species" reg="trifoliolatus">trifoliolatus</tp:taxon-name-part></tp:taxon-name> Radlk. = <tp:taxon-name><tp:taxon-name-part taxon-name-part-type="genus" reg="Thinouia">Thinouia</tp:taxon-name-part><tp:taxon-name-part taxon-name-part-type="species" reg="trifoliolata">trifoliolata</tp:taxon-name-part></tp:taxon-name> (Radlk.) Acev.-Rodr. &amp; Ferrucci</comment></tp:nomenclature-citation></tp:nomenclature-citation-list></tp:nomenclature><tp:treatment-sec sec-type="material" id="SECID0EPOAG"><title>Type.</title><p><italic><tp:taxon-name><tp:taxon-name-part taxon-name-part-type="genus" reg="Thinouia">Thinouia</tp:taxon-name-part><tp:taxon-name-part taxon-name-part-type="species" reg="myriantha">myriantha</tp:taxon-name-part></tp:taxon-name></italic> Triana &amp; Planchon.</p></tp:treatment-sec><tp:treatment-sec sec-type="description" id="SECID0EAPAG"><title>Description.</title><p>Lianas or seldom shrubs with arched branches; climbing with the aid of a pair of circinate tendrils that are proximal to the floriferous part of the inflorescence and homologous to a cincinnus. Stems terete or ribbed, lenticellate; cross-sections of branches and young stems simple, i.e., with single vascular cylinders, some species developing a compound stem where 1–5(7–8) vascular cylinders are formed within the cortex, these becoming wider as the stem grows wider. Stipules minute, axillary, deltate to lanceolate, early deciduous. Leaves alternate, trifoliolate; petioles and petiolules unwinged. Inflorescences of umbelliform or racemiform thyrses, often bearing a pair of tendrils at the base of the rachis, axillary or forming a frondobracteate synflorescence on distal portion of branches, rarely cauliflorous, peduncle and secondary peduncle, sometimes sessiles; flowers produced in cincinni; pedicels articulated. Flowers actinomorphic; calyx cup-shaped, partly connate, sepals 5, valvate, of equal size; petals 5, obovate to spatulate, with a pair of short appendages, smaller or equal than the petals or longer than the petals, sometime clawed; disc extrastaminal, annular, rarely 5-lobed; stamens 6–8, filaments equal or in two unequal series, anthers dorsifixed; pollen isopolar, obtusely triangular in polar view, subspherical in equatorial view, tricolporate, with elongated colpi nearly reaching the poles, striate; ovary 3-carpellate, the ovules solitary with axile placentation; style elongated with 3 papillose stigmatic branches. Fruit schizocarpic, stipitate, splitting into 3 mericarps, each with a distal wing, the seed locus subglobose, lenticular or rarely flattened; seed trigonous-ellipsoid, or lenticular-ellipsoid, exarillate, with a small hilum.</p></tp:treatment-sec></tp:taxon-treatment>
