# Supplementary material for: ﻿Taxonomic revision and phylogenetic relationships of Thinouia (Sapindaceae), a neotropical genus
Source: PhytoKeys. 2025 Feb 20;252:207–73. doi: 10.3897/phytokeys.252.129621 (PMC11868801; doi:10.3897/phytokeys.252.129621)
Supplement: XML Treatment for Thinouia cazumbensis [file phytokeys.252.129621-treatment2.xml]

<!DOCTYPE tp:taxon-treatment
  PUBLIC "-//TaxonX//DTD Taxonomic Treatment Publishing DTD v0 20100105//EN" "tax-treatment-NSO.dtd">
<tp:taxon-treatment xmlns:tp="http://www.plazi.org/taxpub"><tp:treatment-meta><kwd-group><label>Taxon classification</label><kwd>
                <named-content content-type="kingdom">Plantae</named-content>
              </kwd><kwd>
                <named-content content-type="order">Sapindales</named-content>
              </kwd><kwd>
                <named-content content-type="family">Sapindaceae</named-content>
              </kwd></kwd-group><mixed-citation publication-type="journal"><person-group><name><surname>Medeiros</surname><given-names>Herison</given-names></name><name><surname>Acevedo-Rodríguez</surname><given-names>Pedro</given-names></name><name><surname>de Carvalho Lopes</surname><given-names>Jenifer</given-names></name><name><surname>Forzza</surname><given-names>Rafaela Campostrini</given-names></name></person-group><article-title>﻿Taxonomic revision and phylogenetic relationships of <italic><tp:taxon-name><tp:taxon-name-part taxon-name-part-type="genus" reg="Thinouia">Thinouia</tp:taxon-name-part></tp:taxon-name></italic> (<tp:taxon-name><tp:taxon-name-part taxon-name-part-type="family">Sapindaceae</tp:taxon-name-part></tp:taxon-name>), a neotropical genus</article-title><source>PhytoKeys</source><day>20</day><month>02</month><year>2025</year><volume>252</volume><fpage>207</fpage><lpage>273</lpage><pub-id pub-id-type="doi">10.3897/phytokeys.252.129621</pub-id></mixed-citation></tp:treatment-meta><tp:nomenclature><label>﻿1.</label><tp:taxon-name>
              <object-id xmlns:xlink="http://www.w3.org/1999/xlink" content-type="arpha" xlink:type="simple">1FDD3E2B-6A59-5B42-A5EF-BBC61DDD8AAE</object-id>
              <tp:taxon-name-part taxon-name-part-type="genus" reg="Thinouia">Thinouia</tp:taxon-name-part>
              <tp:taxon-name-part taxon-name-part-type="species" reg="cazumbensis">cazumbensis</tp:taxon-name-part>
            </tp:taxon-name><tp:taxon-authority>H. Medeiros, PhytoKeys 165: 118. 2020.</tp:taxon-authority><xref ref-type="fig" rid="F6">Fig. 6</xref><xref ref-type="fig" rid="F13">, 13A</xref></tp:nomenclature><tp:treatment-sec sec-type="material" id="SECID0EZ6AG"><title>Type.</title><p><bold>Brazil. Acre.</bold> • Mun. Sena Madureira, Reserva Extrativista do Cazumbá-Iracema, Núcleo Cazumbá, castanhal coletivo, 20 July 2018, <italic>H. Medeiros et al. 3401</italic> (holotype: RB!, isotypes: INPA!, SPF!, UFACPZ!, US!).</p></tp:treatment-sec><tp:treatment-sec sec-type="description" id="SECID0EDABG"><title>Description.</title><p>Tendrilled liana, 6–8 m long; stem puberulent, with yellowish to whitish indumentum, lenticellate; cross-section simple, cylindrical. Leaves trifoliolate; stipules ca. 2 mm long, linear, triangular to lanceolate, hirsute-tomentose; petiole 2–8.5 cm long, canaliculate; terminal petiolule 1.2–1.7 cm long, tomentose or tomentulose, lateral petiolules 0.2–0.8 cm long; leaflets glabrous on both sides, the secondary venation eucamptodromous but distally craspedodromous; secondary veins 7–8 pairs, subalternate or alternate, spacing irregular, sometimes with domatia on abaxial secondary vein axils; intersecondaries present; tertiary veins reticulate; margins entire to dentate-serrate, with 2–4 teeth reduced to inconspicuous glands, ciliate; terminal leaflet 12–13 × 6.5–7.5 cm, oblong, the apex acute, mucronate, the base truncate or rounded to obtuse; lateral leaflet 9.5–11.5 × 4.8–5.7 cm, oblong or ovate-rhomboidal, the apex acute, mucronate, the base truncate or rounded. Thyrses axillary, racemiform, 8.5–16 cm long; peduncle 1.1–2.8 cm long; rachis 7.5–16 cm long; cincinni numerous, sessile. Flowers ca. 2 mm long, pedicel ca. 0.5 mm long; sepals ca. 1 mm long, connate at the base, lobes ovate, acute, glabrous and with prominent veins on the adaxial surface, abaxial surface villous; petals ca. 1.5 mm long, obovate, obtuse, not clawed, glabrous on the central part and villous on the margins; appendages rudimentary, ca. 0.3 mm long, bifid, shorter than the petals, adnate to central portion of petal, villous; nectary disc glabrous, 5-lobed, the lobes ca. 1 mm long. Staminate flower with stamens 8, ca. 1.5 mm long, the filaments villous for more than half of their length, the anthers glabrous; pistillode ca. 1.5 mm long. Pistillate flower with staminodes ca. 1 mm long; pistil ca. 1.5 mm long, the style villous, the ovary puberulent. Fruits ovate, chartaceous, 5–5.5 × 2–2.3 cm; stipe 2–3 mm long; seed locule slightly subglobose, 1.2–1.4 × 1.1–1.4 cm; epicarp densely strigose, with simple and capitate trichomes on cocci, strigose on wings; cavity of seed locule glabrous. Seeds trigonous-ovoid, ca. 6 × 4 mm, basally attached, glabrous.</p></tp:treatment-sec><tp:treatment-sec sec-type="distribution" id="SECID0EIABG"><title>Distribution, habitat and phenology.</title><p><italic><tp:taxon-name><tp:taxon-name-part taxon-name-part-type="genus" reg="Thinouia">Thinouia</tp:taxon-name-part><tp:taxon-name-part taxon-name-part-type="species" reg="cazumbensis">cazumbensis</tp:taxon-name-part></tp:taxon-name></italic> is known from the type and from a collection from the state of Pará, Brazil, in non-flooded tropical and subtropical moist broadleaf forests. It occurs in the Reserva Extrativista do Cazumbá-Iracema where it is an infrequent liana that reaches the canopy of the open ombrophilous forest with abundant bamboo (<italic><tp:taxon-name><tp:taxon-name-part taxon-name-part-type="genus" reg="Guadua">Guadua</tp:taxon-name-part></tp:taxon-name></italic> spp.) (Fig. <xref ref-type="fig" rid="F13">13A</xref>). Collected in flower during July and September, and in fruit in July.</p></tp:treatment-sec><tp:treatment-sec sec-type="notes" id="SECID0EEBBG"><title>Notes.</title><p><italic><tp:taxon-name><tp:taxon-name-part taxon-name-part-type="genus" reg="Thinouia">Thinouia</tp:taxon-name-part><tp:taxon-name-part taxon-name-part-type="species" reg="cazumbensis">cazumbensis</tp:taxon-name-part></tp:taxon-name></italic> is differentiated from most species of <italic><tp:taxon-name><tp:taxon-name-part taxon-name-part-type="genus" reg="Thinouia">Thinouia</tp:taxon-name-part></tp:taxon-name></italic> by the racemiform thyrses (Fig. <xref ref-type="fig" rid="F6">6B</xref>) and the 5-lobed nectary disc, a character recorded for the first time in the genus (Fig. <xref ref-type="fig" rid="F6">6E</xref>).</p><fig id="F6" position="float" orientation="portrait"><object-id xmlns:xlink="http://www.w3.org/1999/xlink" content-type="doi" xlink:type="simple">10.3897/phytokeys.252.129621.figure6</object-id><object-id xmlns:xlink="http://www.w3.org/1999/xlink" content-type="arpha" xlink:type="simple">441DF23E-1EDC-5CC6-B438-A87FA524EFAE</object-id><label>Figure 6.</label><caption><p><italic><tp:taxon-name><tp:taxon-name-part taxon-name-part-type="genus" reg="Thinouia">Thinouia</tp:taxon-name-part><tp:taxon-name-part taxon-name-part-type="species" reg="cazumbensis">cazumbensis</tp:taxon-name-part></tp:taxon-name></italic> H. Medeiros <bold>A</bold> leaf <bold>B</bold> inflorescence racemiform with tendrils <bold>C</bold> portion of cincinni <bold>D</bold> staminate flower showing sepals, petals and stamens <bold>E</bold> staminate flower with petals removed showing a 5-lobed nectary disc and pistillode <bold>F</bold> pistillode <bold>G</bold> stamen of staminate flower <bold>H</bold> petal with minute appendages, frontal [adaxial] view <bold>I</bold> petal in dorsal [abaxial] view <bold>J</bold> infructescence <bold>K</bold> mericarp <bold>L</bold> epicarp densely strigose and with glandular trichomes <bold>M</bold> seed <bold>N</bold> embryo (<bold>A</bold>–<bold>N</bold> from <italic>Medeiros 3401</italic>). Illustration by Maria Alice de Rezende.</p></caption><graphic xmlns:xlink="http://www.w3.org/1999/xlink" xlink:href="phytokeys-252-207_article-129621__-g006.jpg" position="float" orientation="portrait" xlink:type="simple" id="oo_1256356.jpg"><uri content-type="original_file" xlink:type="simple">https://binary.pensoft.net/fig/1256356</uri></graphic></fig></tp:treatment-sec><tp:treatment-sec sec-type="conservation status" id="SECID0E5DBG"><title>Conservation status.</title><p>The species is still only known from a single locality each in Acre and Pará and it is categorized as Data Deficient (<abbrev xmlns:xlink="http://www.w3.org/1999/xlink" xlink:title="Data Deficient" id="ABBRID0EEEBG" xlink:type="simple">DD</abbrev>) according to <xref ref-type="bibr" rid="B28">IUCN (2022)</xref>. Further field studies are needed to evaluate its conservation status more accurately.</p></tp:treatment-sec><tp:treatment-sec sec-type="Additional specimen examined" id="SECID0EMEBG"><title>Additional specimen examined.</title><p><bold>Brazil. Pará</bold> • Rio Jarí, Monte Dourado, terra firme forest, 17 Sep 1968, N. T. Silva 1022 (IAN, US).</p></tp:treatment-sec><tp:treatment-sec><!--Section generated to contain objects referenced in tp:taxon-treatment.--><fig id="F13" position="float" orientation="portrait"><object-id xmlns:xlink="http://www.w3.org/1999/xlink" content-type="doi" xlink:type="simple">10.3897/phytokeys.252.129621.figure13</object-id><object-id xmlns:xlink="http://www.w3.org/1999/xlink" content-type="arpha" xlink:type="simple">F17CCB5E-D402-5F64-B1F9-5032CCC33F8C</object-id><label>Figure 13.</label><caption><p>Distribution maps of species from <italic><tp:taxon-name><tp:taxon-name-part taxon-name-part-type="genus" reg="Thinouia">Thinouia</tp:taxon-name-part></tp:taxon-name></italic><bold>A</bold><italic><tp:taxon-name><tp:taxon-name-part taxon-name-part-type="genus" reg="Thinouia">Thinouia</tp:taxon-name-part><tp:taxon-name-part taxon-name-part-type="species" reg="cazumbensis">cazumbensis</tp:taxon-name-part></tp:taxon-name></italic> and <italic><tp:taxon-name><tp:taxon-name-part taxon-name-part-type="genus" reg="Thinouia">T.</tp:taxon-name-part><tp:taxon-name-part taxon-name-part-type="species" reg="compressa">compressa</tp:taxon-name-part></tp:taxon-name></italic><bold>B</bold><italic><tp:taxon-name><tp:taxon-name-part taxon-name-part-type="genus" reg="Thinouia">T.</tp:taxon-name-part><tp:taxon-name-part taxon-name-part-type="species" reg="mucronata">mucronata</tp:taxon-name-part></tp:taxon-name></italic><bold>C</bold><italic><tp:taxon-name><tp:taxon-name-part taxon-name-part-type="genus" reg="Thinouia">T.</tp:taxon-name-part><tp:taxon-name-part taxon-name-part-type="species" reg="myriantha">myriantha</tp:taxon-name-part></tp:taxon-name></italic><bold>D</bold><italic><tp:taxon-name><tp:taxon-name-part taxon-name-part-type="genus" reg="Thinouia">T.</tp:taxon-name-part><tp:taxon-name-part taxon-name-part-type="species" reg="obliqua">obliqua</tp:taxon-name-part></tp:taxon-name></italic>.</p></caption><graphic xmlns:xlink="http://www.w3.org/1999/xlink" xlink:href="phytokeys-252-207_article-129621__-g013.jpg" position="float" orientation="portrait" xlink:type="simple" id="oo_1256363.jpg"><uri content-type="original_file" xlink:type="simple">https://binary.pensoft.net/fig/1256363</uri></graphic></fig></tp:treatment-sec><ref-list><ref id="B28"><mixed-citation xmlns:xlink="http://www.w3.org/1999/xlink" xlink:type="simple">IUCN (<year>2022</year>) Standards and Petitions Committee. Guidelines for Using the IUCN Red List Categories and Criteria. Version 15.1. Prepared by the Standards and Petitions Committee. <ext-link xlink:href="https://www.iucnredlist.org/documents/RedListGuidelines.pdf" ext-link-type="uri" xlink:type="simple">https://www.iucnredlist.org/documents/RedListGuidelines.pdf</ext-link> [accessed 20.10.2022]</mixed-citation></ref></ref-list></tp:taxon-treatment>
