# Supplementary material for: ﻿Taxonomic revision and phylogenetic relationships of Thinouia (Sapindaceae), a neotropical genus
Source: PhytoKeys. 2025 Feb 20;252:207–73. doi: 10.3897/phytokeys.252.129621 (PMC11868801; doi:10.3897/phytokeys.252.129621)
Supplement: XML Treatment for Thinouia compressa [file phytokeys.252.129621-treatment3.xml]

<!DOCTYPE tp:taxon-treatment
  PUBLIC "-//TaxonX//DTD Taxonomic Treatment Publishing DTD v0 20100105//EN" "tax-treatment-NSO.dtd">
<tp:taxon-treatment xmlns:tp="http://www.plazi.org/taxpub"><tp:treatment-meta><kwd-group><label>Taxon classification</label><kwd>
                <named-content content-type="kingdom">Plantae</named-content>
              </kwd><kwd>
                <named-content content-type="order">Sapindales</named-content>
              </kwd><kwd>
                <named-content content-type="family">Sapindaceae</named-content>
              </kwd></kwd-group><mixed-citation publication-type="journal"><person-group><name><surname>Medeiros</surname><given-names>Herison</given-names></name><name><surname>Acevedo-Rodríguez</surname><given-names>Pedro</given-names></name><name><surname>de Carvalho Lopes</surname><given-names>Jenifer</given-names></name><name><surname>Forzza</surname><given-names>Rafaela Campostrini</given-names></name></person-group><article-title>﻿Taxonomic revision and phylogenetic relationships of <italic><tp:taxon-name><tp:taxon-name-part taxon-name-part-type="genus" reg="Thinouia">Thinouia</tp:taxon-name-part></tp:taxon-name></italic> (<tp:taxon-name><tp:taxon-name-part taxon-name-part-type="family">Sapindaceae</tp:taxon-name-part></tp:taxon-name>), a neotropical genus</article-title><source>PhytoKeys</source><day>20</day><month>02</month><year>2025</year><volume>252</volume><fpage>207</fpage><lpage>273</lpage><pub-id pub-id-type="doi">10.3897/phytokeys.252.129621</pub-id></mixed-citation></tp:treatment-meta><tp:nomenclature><label>﻿2.</label><tp:taxon-name>
              <object-id xmlns:xlink="http://www.w3.org/1999/xlink" content-type="arpha" xlink:type="simple">57E11865-1F7C-5212-BB0F-7C1B29237150</object-id>
              <tp:taxon-name-part taxon-name-part-type="genus" reg="Thinouia">Thinouia</tp:taxon-name-part>
              <tp:taxon-name-part taxon-name-part-type="species" reg="compressa">compressa</tp:taxon-name-part>
            </tp:taxon-name><tp:taxon-authority>Radlk., Sitzungsber. Math.-Phys. Cl. Königl. Bayer. Akad. Wiss. München 8: 282. 1878</tp:taxon-authority><xref ref-type="fig" rid="F7">Figs 7</xref><xref ref-type="fig" rid="F13">, 13A</xref><tp:nomenclature-citation-list><tp:nomenclature-citation><tp:taxon-name>
                  <tp:taxon-name-part taxon-name-part-type="genus" reg="Thinouia">Thinouia</tp:taxon-name-part>
                  <tp:taxon-name-part taxon-name-part-type="species" reg="coriacea">coriacea</tp:taxon-name-part>
                </tp:taxon-name><comment>Britton, Bull. Torrey Bot., Club 16: 191. 1889. Type: Bolivia. Guanai, May 1886, <italic>H. H. Rusby 550</italic> (lectotype, designated here: NY! [NY00387407], isolectotypes: GH [GH10593] [image!], MICH [MICH1115486] [image!], NY! [NY00387406]).</comment></tp:nomenclature-citation></tp:nomenclature-citation-list></tp:nomenclature><tp:treatment-sec sec-type="material" id="SECID0ERGBG"><title>Type.</title><p><bold>Brazil.</bold> [<bold>Rio de Janeiro</bold>?] • Cantagallo, Jul 1832, <italic>L. Riedel 513</italic> (lectotype, designated here: US! [US00169545], isolectotypes: AAH!, LE? [not seen], NY! [NY5169]).</p><fig id="F7" position="float" orientation="portrait"><object-id xmlns:xlink="http://www.w3.org/1999/xlink" content-type="doi" xlink:type="simple">10.3897/phytokeys.252.129621.figure7</object-id><object-id xmlns:xlink="http://www.w3.org/1999/xlink" content-type="arpha" xlink:type="simple">6B0FD9F5-3251-55BD-94C1-A7B51E09C3B9</object-id><label>Figure 7.</label><caption><p><italic><tp:taxon-name><tp:taxon-name-part taxon-name-part-type="genus" reg="Thinouia">Thinouia</tp:taxon-name-part><tp:taxon-name-part taxon-name-part-type="species" reg="compressa">compressa</tp:taxon-name-part></tp:taxon-name></italic> Radlk. <bold>A</bold> leaf <bold>B</bold> cincinnus <bold>C</bold> staminate flower <bold>D</bold> petal with bifid appendage, dorsal [abaxial] view <bold>E</bold> stamen <bold>F</bold> pistillate flower with perianth removed showing nectary disc, staminodes and gynoecium <bold>G</bold> infructescence <bold>H</bold> fruit <bold>I</bold> detail of mericarp showing locule <bold>J</bold> detail of indumentum in seed locule cavity <bold>K</bold> Capitate trichome with uniseriate stalk and multicellular terminal cells (<bold>A, G–K</bold> from <italic>França 4971</italic><bold>B–F</bold> from <italic>Hatschbach 67777</italic>). Illustration by Maria Alice de Rezende.</p></caption><graphic xmlns:xlink="http://www.w3.org/1999/xlink" xlink:href="phytokeys-252-207_article-129621__-g007.jpg" position="float" orientation="portrait" xlink:type="simple" id="oo_1256357.jpg"><uri content-type="original_file" xlink:type="simple">https://binary.pensoft.net/fig/1256357</uri></graphic></fig></tp:treatment-sec><tp:treatment-sec sec-type="description" id="SECID0E1IBG"><title>Description.</title><p>Tendrilled liana; stem cylindrical, striate, puberulous, with ferruginous, rounded or elliptic lenticels; cross-section simple. Leaves trifoliolate; stipules ca. 0.8 mm long, triangular, tomentose; petiole 2–3 cm long, terete, pubescent; terminal petiolule 0.2–0.5 cm long, canaliculate, lateral petiolules 0.2–0.3 cm long; leaflets with adaxial surface glabrous or puberulous, abaxial surface puberulous or pubescent, the leaflet secondary venation semicraspedodromous or craspedodromous; secondary veins 4–5 pairs, subalternate or opposite, spacing irregular, with domatia on the abaxial side of secondary vein axils; intersecondaries present or absent; tertiary veins irregular reticulate; margins serrate or dentate-serrate, subrevolute, with (3)6–8 teeth reduced to inconspicuous glands; terminal leaflet 3.7–5.5 × 2.3–3.7 cm, ovate-rhomboid, symmetrical or asymmetrical, the apex obtuse or acuminate, mucronate, the base decurrent; lateral leaflets 3–4.8 × 2.2–3 cm, ovate, asymmetrical, the apex obtuse or acuminate, mucronate, the base subcuneate to obtuse. Thyrses axillary or terminal, umbelliform, 1.7–4 cm long; peduncle 0.7–2.4 cm long; secondary peduncle subsessile or 0.2–0.5 cm long; cincinni numerous, peduncle of cincinni 2–3.5 mm long, tomentose. Flower 2.5–4.5 mm long, pedicel 1–2 mm long, pilose or tomentose; sepals 1–1.25 mm long, connate at base, deltate, abaxially pilose, adaxially glabrous; petals 1–2.5 mm long, spatulate, distally orbiculate, clawed, the margin erose, adaxially glabrous with glands; petal appendages rudimentary, bifid, shorter than the petals, ca. 0.5 mm long, villous; nectary disc glabrous, annular. Staminate flower with stamens 8, ca. 2.5 mm long, the filaments villous on lower half, the anthers pilose to glabrous; pistillode ca. 0.6 mm long, villous at the apex. Pistillate flower with staminodes ca. 1.7 mm long, villous more than half of their length; pistil 3 mm long, villous. Fruits 3–5 × 2.2–2.3(2.7) cm; accrescent pedicel 3–5 cm long; stipe 5–8 mm long; seed locule flattened; epicarp glabrous or with sparse simple trichomes; cavity of seed locule with capitate, ferruginous trichomes with uniseriate stalk and multicellular terminal cells. Seed ellipsoid, 6–7.5 × 3.8–4.4 mm, basally attached, glabrous.</p></tp:treatment-sec><tp:treatment-sec sec-type="distribution" id="SECID0E6IBG"><title>Distribution, habitat and phenology.</title><p><italic><tp:taxon-name><tp:taxon-name-part taxon-name-part-type="genus" reg="Thinouia">Thinouia</tp:taxon-name-part><tp:taxon-name-part taxon-name-part-type="species" reg="compressa">compressa</tp:taxon-name-part></tp:taxon-name></italic> is known from tropical and subtropical moist broadleaf forests, dry broadleaf forests, grasslands, savannas, shrublands, and xerophytic shrublands in Bolivia, Brazil, and Paraguay, along streams, roadside thickets, semi-deciduous forests, and caatinga vegetation in Brazil (Bahia, Ceará and Pernambuco), (Fig. <xref ref-type="fig" rid="F13">13A</xref>). Flowering from February to August, and fruiting from March to August.</p></tp:treatment-sec><tp:treatment-sec sec-type="notes" id="SECID0EUJBG"><title>Notes.</title><p><italic><tp:taxon-name><tp:taxon-name-part taxon-name-part-type="genus" reg="Thinouia">Thinouia</tp:taxon-name-part><tp:taxon-name-part taxon-name-part-type="species" reg="compressa">compressa</tp:taxon-name-part></tp:taxon-name></italic> is easily distinguished from other species of <italic><tp:taxon-name><tp:taxon-name-part taxon-name-part-type="genus" reg="Thinouia">Thinouia</tp:taxon-name-part></tp:taxon-name></italic> by its fruits with flattened seed locules (vs. subglobose or lenticular). <italic><tp:taxon-name><tp:taxon-name-part taxon-name-part-type="genus" reg="Thinouia">Thinouia</tp:taxon-name-part><tp:taxon-name-part taxon-name-part-type="species" reg="compressa">compressa</tp:taxon-name-part></tp:taxon-name></italic> is similar to <italic><tp:taxon-name><tp:taxon-name-part taxon-name-part-type="genus" reg="Thinouia">T.</tp:taxon-name-part><tp:taxon-name-part taxon-name-part-type="species" reg="paraguayensis">paraguayensis</tp:taxon-name-part></tp:taxon-name></italic>. They both have leaflets with mucronate apex, margins dentate-serrate, flowers 3–5 mm long, and fruits 2.5–5 cm long, with seed ellipsoid. However, <italic><tp:taxon-name><tp:taxon-name-part taxon-name-part-type="genus" reg="Thinouia">Thinouia</tp:taxon-name-part><tp:taxon-name-part taxon-name-part-type="species" reg="compressa">compressa</tp:taxon-name-part></tp:taxon-name></italic> differs from the <italic><tp:taxon-name><tp:taxon-name-part taxon-name-part-type="genus" reg="Thinouia">T.</tp:taxon-name-part><tp:taxon-name-part taxon-name-part-type="species" reg="paraguayensis">paraguayensis</tp:taxon-name-part></tp:taxon-name></italic> by the adaxially glabrous or puberulous leaflets and the spatulate-orbiculate petals (vs. puberulous, pubescent-tomentose only along the veins, and spatulate-obovate petals).</p></tp:treatment-sec><tp:treatment-sec sec-type="conservation status" id="SECID0EYLBG"><title>Conservation status.</title><p><italic><tp:taxon-name><tp:taxon-name-part taxon-name-part-type="genus" reg="Thinouia">Thinouia</tp:taxon-name-part><tp:taxon-name-part taxon-name-part-type="species" reg="compressa">compressa</tp:taxon-name-part></tp:taxon-name></italic> occurs from Northeastern Brazil to Paraguay and Bolivia within an <abbrev xmlns:xlink="http://www.w3.org/1999/xlink" xlink:title="extent of occurrence" id="ABBRID0EJMBG" xlink:type="simple">EOO</abbrev> of 3,207,299.55 km<sup>2</sup> and an <abbrev xmlns:xlink="http://www.w3.org/1999/xlink" xlink:title="area of occupancy" id="ABBRID0EPMBG" xlink:type="simple">AOO</abbrev> of 140.00 km<sup>2</sup>. This species occurs in dry tropical forests, a habitat that is under threat as it is being converted into large-scale agricultural plantations and urban development. Despite this, the <abbrev xmlns:xlink="http://www.w3.org/1999/xlink" xlink:title="extent of occurrence" id="ABBRID0EVMBG" xlink:type="simple">EOO</abbrev> values and the number of threat situations extrapolate the thresholds for inclusion of the species in a threat category. Moreover, there are no data on population declines for the application of other criteria. Thus, it should be regarded as Least Concern (<abbrev xmlns:xlink="http://www.w3.org/1999/xlink" xlink:title="Least Concern" id="ABBRID0EZMBG" xlink:type="simple">LC</abbrev>).</p></tp:treatment-sec><tp:treatment-sec sec-type="material" id="SECID0E4MBG"><title>Selected specimens examined.</title><p><bold>Bolivia. La Paz</bold> • Prov. Franz Tamayo, 2 km W de la Hacienda Ubito, 850 m, 13 Jul 1993, Kessler et al. 3983 (LPB, US). <bold>Brazil. Bahia</bold> • Mun. Brejolândia, 5 km to the North of Tabocas, 1 Mar 1980, Harley et al. 21997 (CEPEC, SPF) • Mun. Correntina. Distrito de São Manoel do Norte, 479 m, 8 Apr 2005, Miranda et al. 706 (HUEFS) • Mun. Coribe, 545 m, 10 Apr 2007, Queiroz et al. 12715 (RB) • Mun. Espigão Mestre, 3 km S of Cocos, 14 Mar 1972, Anderson et al. 36945 (F, MO, U, UB) • Mun. Ibiquera, Gruta da Lapinha, 610–710 m, 1 Jan 2004, França et al. 4971 (RB) • Mun. Iraquara, Gruta da Lapa Doce, 19 Mar 2019, Medeiros and Sousa 3800 (RB, SPF, UFACPZ) • Mun. Oliveira dos Brejinhos, Canabrava, 16 Mar 1998, Hatschbach et al. 67777 (BHCB, HCF, MBM, RB, UB, UFACPZ) • Mun. Macaúbas, Estrada para Canatiba, 600–800 m, 20 Apr 1996, Hatschbach et al. 65076 (CEPEC, MBM) • Mun. Machado Portello, 19–23 Jun 1915, Rose et al. 19992 (US). <bold>Ceará</bold> • Crato, 1910, Löfgren 625 (R); Serra de Saturité, 24 Aug 1908, Ducke s. n. (INPA 12613, UB). <bold>Espírito Santo</bold> • Mun. Alegre, São João do Norte, 25 Jun 2008, Kollmann 11067 (CEPEC). <bold>Mato Grosso do Sul</bold> • Mun. Bonito, Projeto Guaicurus, 14 Mar 2003, Hatschabach et al. 74746 (HUEFS, MBM, MEXU, SPF). <bold>Minas Gerais</bold> • Mun. Caratinga, Fazenda Macedônia/Cenibra-Ipaba, 21 Aug 1991, Stehmann and Soares s. n.. (MBM 227949) • Mun. Januária, 13 km by road W of Januária, 19 Apr 1973, Anderson et al. 9187 (F, UB) • Mun. Leopoldina, Domingos Pisoni, 30 Mai 1936, Barreto 7558 (BHCB, F, R) • Mun. Marliéria, Parque Estadual do Rio Doce, 28 May 2001, Stehmann 2959 (ESA) • Mun. Santo Hipólito, 5 km de Santo Hipólito em direção à Monjolos, 14 Aug 1998, Rapini 628 (SPF) • Mun. São João del-Rei, Serra do Lenheiro, 17 Jun 1996, Alves 4981 (R) • Mun. Tombos, Fazenda Antilhas, 30 May 1941, Oliveira 387 (UB). <bold>Paraíba</bold> • Mun. Maturéia, Pico do Jabre, 1225 m, 11–13 Jul 2007, Agra et al. 6985 (JPB). <bold>Pernambuco</bold> • Entre Salgueiro, Cedro e Jardim, 17 May 1971, Heringer 725 (R, RB, UB). <bold>Rio de Janeiro</bold> • Mun. Barra, Fazenda Boa Esperança, 650 m, 8 Mai 2013, Bovini et al. 3824 (CTES, RB, UFAPZ, US) • Mun. Santa Maria Madalena, 16 km antes do portal de Santa Maria Madalena, 17 Jun 2004, Calió et al. 70 (CTES, K, NY, MBM, RB, SPF). <bold>Paraguay. Guaira</bold> • Cordillera de Ybytyruzú, 28 May 1989, Zardini and Velásquez 12165 (MO, US) • Road to Polilla, 800 m, 23 Jul 1989, Zardini and Velásquez 13669 (MO, US). <bold>Paraguari</bold> • Acahay Massif, Easternmost Peak, 13 Jan 1992, Zardini and Aquino 29700 (MO, US). <bold>Primavera</bold> • High woodland, 27 Jul 1956, Woolston 840 (US). <bold>San Pedro</bold> • Línea Caraguatay, 2 Oct 1987, Zardini and Benítez 3333 (MO, US) • Yaguarete Forest, 152 m, Zardini and Guerrero 48472 (MO, P, US) • Colonia Primavera, 17 Jul 1956, Woolston 664 (P).</p></tp:treatment-sec><tp:treatment-sec><!--Section generated to contain objects referenced in tp:taxon-treatment.--><fig id="F13" position="float" orientation="portrait"><object-id xmlns:xlink="http://www.w3.org/1999/xlink" content-type="doi" xlink:type="simple">10.3897/phytokeys.252.129621.figure13</object-id><object-id xmlns:xlink="http://www.w3.org/1999/xlink" content-type="arpha" xlink:type="simple">F17CCB5E-D402-5F64-B1F9-5032CCC33F8C</object-id><label>Figure 13.</label><caption><p>Distribution maps of species from <italic><tp:taxon-name><tp:taxon-name-part taxon-name-part-type="genus" reg="Thinouia">Thinouia</tp:taxon-name-part></tp:taxon-name></italic><bold>A</bold><italic><tp:taxon-name><tp:taxon-name-part taxon-name-part-type="genus" reg="Thinouia">Thinouia</tp:taxon-name-part><tp:taxon-name-part taxon-name-part-type="species" reg="cazumbensis">cazumbensis</tp:taxon-name-part></tp:taxon-name></italic> and <italic><tp:taxon-name><tp:taxon-name-part taxon-name-part-type="genus" reg="Thinouia">T.</tp:taxon-name-part><tp:taxon-name-part taxon-name-part-type="species" reg="compressa">compressa</tp:taxon-name-part></tp:taxon-name></italic><bold>B</bold><italic><tp:taxon-name><tp:taxon-name-part taxon-name-part-type="genus" reg="Thinouia">T.</tp:taxon-name-part><tp:taxon-name-part taxon-name-part-type="species" reg="mucronata">mucronata</tp:taxon-name-part></tp:taxon-name></italic><bold>C</bold><italic><tp:taxon-name><tp:taxon-name-part taxon-name-part-type="genus" reg="Thinouia">T.</tp:taxon-name-part><tp:taxon-name-part taxon-name-part-type="species" reg="myriantha">myriantha</tp:taxon-name-part></tp:taxon-name></italic><bold>D</bold><italic><tp:taxon-name><tp:taxon-name-part taxon-name-part-type="genus" reg="Thinouia">T.</tp:taxon-name-part><tp:taxon-name-part taxon-name-part-type="species" reg="obliqua">obliqua</tp:taxon-name-part></tp:taxon-name></italic>.</p></caption><graphic xmlns:xlink="http://www.w3.org/1999/xlink" xlink:href="phytokeys-252-207_article-129621__-g013.jpg" position="float" orientation="portrait" xlink:type="simple" id="oo_1256363.jpg"><uri content-type="original_file" xlink:type="simple">https://binary.pensoft.net/fig/1256363</uri></graphic></fig></tp:treatment-sec></tp:taxon-treatment>
