# Supplementary material for: ﻿Taxonomic revision and phylogenetic relationships of Thinouia (Sapindaceae), a neotropical genus
Source: PhytoKeys. 2025 Feb 20;252:207–73. doi: 10.3897/phytokeys.252.129621 (PMC11868801; doi:10.3897/phytokeys.252.129621)
Supplement: XML Treatment for Thinouia paraguayensis [file phytokeys.252.129621-treatment7.xml]

<!DOCTYPE tp:taxon-treatment
  PUBLIC "-//TaxonX//DTD Taxonomic Treatment Publishing DTD v0 20100105//EN" "tax-treatment-NSO.dtd">
<tp:taxon-treatment xmlns:tp="http://www.plazi.org/taxpub"><tp:treatment-meta><kwd-group><label>Taxon classification</label><kwd>
                <named-content content-type="kingdom">Plantae</named-content>
              </kwd><kwd>
                <named-content content-type="order">Sapindales</named-content>
              </kwd><kwd>
                <named-content content-type="family">Sapindaceae</named-content>
              </kwd></kwd-group><mixed-citation publication-type="journal"><person-group><name><surname>Medeiros</surname><given-names>Herison</given-names></name><name><surname>Acevedo-Rodríguez</surname><given-names>Pedro</given-names></name><name><surname>de Carvalho Lopes</surname><given-names>Jenifer</given-names></name><name><surname>Forzza</surname><given-names>Rafaela Campostrini</given-names></name></person-group><article-title>﻿Taxonomic revision and phylogenetic relationships of <italic><tp:taxon-name><tp:taxon-name-part taxon-name-part-type="genus" reg="Thinouia">Thinouia</tp:taxon-name-part></tp:taxon-name></italic> (<tp:taxon-name><tp:taxon-name-part taxon-name-part-type="family">Sapindaceae</tp:taxon-name-part></tp:taxon-name>), a neotropical genus</article-title><source>PhytoKeys</source><day>20</day><month>02</month><year>2025</year><volume>252</volume><fpage>207</fpage><lpage>273</lpage><pub-id pub-id-type="doi">10.3897/phytokeys.252.129621</pub-id></mixed-citation></tp:treatment-meta><tp:nomenclature><label>﻿6.</label><tp:taxon-name>
              <object-id xmlns:xlink="http://www.w3.org/1999/xlink" content-type="arpha" xlink:type="simple">1FD99935-F063-5881-9E2D-6B86DE3E8FDE</object-id>
              <tp:taxon-name-part taxon-name-part-type="genus" reg="Thinouia">Thinouia</tp:taxon-name-part>
              <tp:taxon-name-part taxon-name-part-type="species" reg="paraguayensis">paraguayensis</tp:taxon-name-part>
            </tp:taxon-name><tp:taxon-authority>(Britton) Radlk. in Engler &amp; Prantl, Nat. Pflanzenfam. 3(5): 308. 1895</tp:taxon-authority><xref ref-type="fig" rid="F14">Figs 14</xref><xref ref-type="fig" rid="F19">, 19A</xref><tp:nomenclature-citation-list><tp:nomenclature-citation><tp:taxon-name>
                  <tp:taxon-name-part taxon-name-part-type="genus" reg="Thouinia">Thouinia</tp:taxon-name-part>
                  <tp:taxon-name-part taxon-name-part-type="species" reg="paraguayensis">paraguayensis</tp:taxon-name-part>
                </tp:taxon-name><comment>Britton, Ann. New York Acad. Sci. 7: 75. 1893</comment></tp:nomenclature-citation><tp:nomenclature-citation><tp:taxon-name>
                  <tp:taxon-name-part taxon-name-part-type="genus" reg="Thinouia">Thinouia</tp:taxon-name-part>
                  <tp:taxon-name-part taxon-name-part-type="species" reg="sepium">sepium</tp:taxon-name-part>
                </tp:taxon-name><comment>S. Moore, Trans. Linn. Soc. London, Bot. 4: 341. 1895. Type: Brazil. Mato Grosso. 1891–1892, <italic>S. Moore 1076</italic> (lectotype, designated here: BM [BM000838100] [image!]; syntype: Brazil. Mato Grosso. 1891–1892, <italic>S. Moore 943</italic>, B†).</comment></tp:nomenclature-citation></tp:nomenclature-citation-list></tp:nomenclature><tp:treatment-sec sec-type="material" id="SECID0E2UAI"><title>Type.</title><p><bold>Paraguay</bold> • Central Paraguay. Road to Lambare, 05 May 1889, <italic>T. Morong 625a</italic> (lectotype, here designated: NY! [NY02684301], isolectotypes: F [V0361740F] [image!], MO [MO101264008]).</p><fig id="F14" position="float" orientation="portrait"><object-id xmlns:xlink="http://www.w3.org/1999/xlink" content-type="doi" xlink:type="simple">10.3897/phytokeys.252.129621.figure14</object-id><object-id xmlns:xlink="http://www.w3.org/1999/xlink" content-type="arpha" xlink:type="simple">D6343DB1-D38B-5395-AC7A-1EA528A41832</object-id><label>Figure 14.</label><caption><p><italic><tp:taxon-name><tp:taxon-name-part taxon-name-part-type="genus" reg="Thinouia">Thinouia</tp:taxon-name-part><tp:taxon-name-part taxon-name-part-type="species" reg="paraguayensis">paraguayensis</tp:taxon-name-part></tp:taxon-name></italic> (Britton) Radlk. <bold>A</bold> portion of flowering branch <bold>B</bold> leaf <bold>C</bold> portion of Inflorescence <bold>D</bold> portion of inflorescence, displaying two cincinni and a staminate flower <bold>E</bold> staminate flower <bold>F</bold> petal with bifid appendage, dorsal [abaxial] view <bold>G</bold> stamen of staminate flower <bold>H</bold> fruit <bold>I</bold> mericarp <bold>J</bold> indumentum detail of locule cavity <bold>K</bold> capitate trichome with uniseriate stalk and unicellular terminal cells from locule cavity <bold>L</bold> seed <bold>M</bold> embryo (<bold>A–G</bold> from <italic>Ferrucci 178</italic><bold>H–M</bold> from <italic>Hatschbach 49244</italic>). Illustration by Maria Alice de Rezende.</p></caption><graphic xmlns:xlink="http://www.w3.org/1999/xlink" xlink:href="phytokeys-252-207_article-129621__-g014.jpg" position="float" orientation="portrait" xlink:type="simple" id="oo_1256364.jpg"><uri content-type="original_file" xlink:type="simple">https://binary.pensoft.net/fig/1256364</uri></graphic></fig></tp:treatment-sec><tp:treatment-sec sec-type="description" id="SECID0E6WAI"><title>Description.</title><p>Tendrilled liana; stem cylindrical, striate, puberulous, pubescent or tomentose, with yellowish to whitish indumentum, lenticels sparse, rounded or elliptic; cross-section simple or with neo formations when mature. Leaves trifoliolate; stipules minute, ca. 0.5 mm long, tomentose, deltoid; petiole 2.6–4.2 cm long, canaliculate, pubescent or tomentose; petiolules with keel in the middle, terminal petiolule 0.7 cm long, lateral petiolules 0.1–0.5 cm long; leaflets with the adaxial side puberulous, pubescent-tomentose only on the veins, the abaxial side pubescent or tomentose, discolorous; the leaflet secondary venation craspedodromous; secondary veins 4–5(6) pairs, opposite or alternate, spacing irregular, domatia sometimes present in abaxial surface of secondary vein axils; tertiary veins alternate percurrent; margins dentate-serrate, with 7–14 teeth per side, reduced to inconspicuous glands; terminal leaflet 4.4–6.5(10) × 2.5–5(8.5) cm, broadly ovate, apex obtuse or acuminate, mucronate, base decurrent or cuneate; lateral leaflets 3.5–4.5 × 1.8–4.4 cm, ovate, apex obtuse or acuminate, rarely retuse, mucronate, base truncate or rounded. Thyrses axillary or terminal, umbelliform, 1–6(7.5) cm long; peduncle 0.7–4(6) cm long; secondary peduncle (0)0.1–0.7 cm long; cincinni numerous, peduncle of cincinnus 1–3 mm long. Flower 3–5 mm long, pedicel ca. 2.3 mm long, villous; sepals ca. 0.5 mm long, connate at the base, deltate, abaxially villous, adaxially glabrous; petals ca. 1.6 mm long, spatulate, clawed, erose, adaxially glabrous or villous on the central part; appendages ca. 0.6 mm, shorter than the petals, bifid, sometimes bifurcate distally, villous; nectary disc annular, glabrous. Staminate flower with stamens 8, ca. 2.5 mm long, the filaments villous on lower half, the anthers papillose, glabrous, sometimes puberulous; pistillode ca. 0.6 mm long, villous at the apex. Pistillate flower with staminodes ca. 1 mm long, villous; pistil 2 mm long, puberulous or villous. Fruits chartaceous, 2.6–4.2 × 1.3–2.3 cm; accrescent pedicel 4.2–6.9 mm long; stipe 5.2–6.4 mm long; seed locule subglobose; epicarp glabrous or with sparse simple trichomes in the locule and ventral side of the wing; cavity of seed locule with sparse capitate trichomes; capitate trichomes with uniseriate stalk and unicellular terminal cells. Seed ellipsoid, 5.4–6.4 × 3.7–4.5 mm, basally attached, glabrous.</p></tp:treatment-sec><tp:treatment-sec sec-type="distribution" id="SECID0EEXAI"><title>Distribution, habitat and phenology.</title><p><italic><tp:taxon-name><tp:taxon-name-part taxon-name-part-type="genus" reg="Thinouia">Thinouia</tp:taxon-name-part><tp:taxon-name-part taxon-name-part-type="species" reg="paraguayensis">paraguayensis</tp:taxon-name-part></tp:taxon-name></italic> is known from tropical and subtropical dry broadleaf forests; tropical and subtropical grasslands, savannas, shrublands, and flooded grasslands and savannas in Bolivia, Brazil, and Paraguay (Fig. <xref ref-type="fig" rid="F19">19A</xref>), along roadside thickets, cerrado, chaco, gallery forests, and semi-deciduous forests. Flowering from December to April, and fruiting from January to August.</p></tp:treatment-sec><tp:treatment-sec sec-type="notes" id="SECID0EZXAI"><title>Notes.</title><p><italic><tp:taxon-name><tp:taxon-name-part taxon-name-part-type="genus" reg="Thinouia">Thinouia</tp:taxon-name-part><tp:taxon-name-part taxon-name-part-type="species" reg="paraguayensis">paraguayensis</tp:taxon-name-part></tp:taxon-name></italic> is morphologically similar to <italic><tp:taxon-name><tp:taxon-name-part taxon-name-part-type="genus" reg="Thinouia">T.</tp:taxon-name-part><tp:taxon-name-part taxon-name-part-type="species" reg="mucronata">mucronata</tp:taxon-name-part></tp:taxon-name></italic> and <italic><tp:taxon-name><tp:taxon-name-part taxon-name-part-type="genus" reg="Thinouia">T.</tp:taxon-name-part><tp:taxon-name-part taxon-name-part-type="species" reg="ternata">ternata</tp:taxon-name-part></tp:taxon-name></italic>. To distinguish it from <italic><tp:taxon-name><tp:taxon-name-part taxon-name-part-type="genus" reg="Thinouia">T.</tp:taxon-name-part><tp:taxon-name-part taxon-name-part-type="species" reg="mucronata">mucronata</tp:taxon-name-part></tp:taxon-name></italic>, refer to the comments under that species. From <italic><tp:taxon-name><tp:taxon-name-part taxon-name-part-type="genus" reg="Thinouia">T.</tp:taxon-name-part><tp:taxon-name-part taxon-name-part-type="species" reg="ternata">ternata</tp:taxon-name-part></tp:taxon-name></italic> it is distinguished by the terminal leaflets that are &lt;5.2 cm long (vs. &gt;5.2 cm long), the lateral petiolules 0.1–0.5 cm long (vs. 2.1–4.4 cm long), the fruit 1.3–2.3 (vs. 2.5) cm wide), epicarp glabrous or subglabrous with sparse simple trichomes in the locule and ventral side of the wing (vs. glabrous).</p><p>In the protologue of the species (Morong and Britton 1893), Britton indicated the locality and number of specimens, but without specifying herbaria. The specimen NY02684301 is chosen here as the lectotype of <italic><tp:taxon-name><tp:taxon-name-part taxon-name-part-type="genus" reg="Thinouia">Thinouia</tp:taxon-name-part><tp:taxon-name-part taxon-name-part-type="species" reg="paraguayensis">paraguayensis</tp:taxon-name-part></tp:taxon-name></italic> (Britton) Radlk. The author of the basionym, Dr. Nathaniel Lord Britton, worked as the director-in-chief of the New York Botanical Garden and probably examined this specimen to describe the species.</p><p>For <italic><tp:taxon-name><tp:taxon-name-part taxon-name-part-type="genus" reg="Thinouia">Thinouia</tp:taxon-name-part><tp:taxon-name-part taxon-name-part-type="species" reg="sepium">sepium</tp:taxon-name-part></tp:taxon-name></italic>, a synonym of <italic><tp:taxon-name><tp:taxon-name-part taxon-name-part-type="genus" reg="Thinouia">T.</tp:taxon-name-part><tp:taxon-name-part taxon-name-part-type="species" reg="paraguayensis">paraguayensis</tp:taxon-name-part></tp:taxon-name></italic>, the specimen <italic>S. Moore 1076</italic> (BM000838100) is chosen here as the lectotype. The description of this species was based on two collections (<italic>S. Moore 943</italic> and <italic>1076</italic>), both collections from the same place, however the collection <italic>S. Moore 1076</italic> has flowers and fruits and was the only collection we were able to locate.</p></tp:treatment-sec><tp:treatment-sec sec-type="conservation status" id="SECID0ED2AI"><title>Conservation status.</title><p><italic><tp:taxon-name><tp:taxon-name-part taxon-name-part-type="genus" reg="Thinouia">Thinouia</tp:taxon-name-part><tp:taxon-name-part taxon-name-part-type="species" reg="paraguayensis">paraguayensis</tp:taxon-name-part></tp:taxon-name></italic> has an <abbrev xmlns:xlink="http://www.w3.org/1999/xlink" xlink:title="extent of occurrence" id="ABBRID0EU2AI" xlink:type="simple">EOO</abbrev> of 403,484.82 km<sup>2</sup> and an <abbrev xmlns:xlink="http://www.w3.org/1999/xlink" xlink:title="area of occupancy" id="ABBRID0E12AI" xlink:type="simple">AOO</abbrev> of 148.00 km<sup>2</sup>. In central-eastern Brazil and Paraguay, where the species is found, the major threat affecting this species is to convert forest areas to agricultural land (large-scale plantations), and urban expansion. Despite this, the <abbrev xmlns:xlink="http://www.w3.org/1999/xlink" xlink:title="extent of occurrence" id="ABBRID0EA3AI" xlink:type="simple">EOO</abbrev> values and the number of threat situations approach the thresholds for the inclusion of the species in a threat category. There are no data on population decline for the application of other criteria, thus, it should be regarded as Least Concern (<abbrev xmlns:xlink="http://www.w3.org/1999/xlink" xlink:title="Least Concern" id="ABBRID0EE3AI" xlink:type="simple">LC</abbrev>).</p></tp:treatment-sec><tp:treatment-sec sec-type="material" id="SECID0EI3AI"><title>Selected specimens examined.</title><p><bold>Bolivia. Santa Cruz</bold> • Prov. Andrés Ibáñez, 7 km NW of Puerto Pailas, 300 m, 10 Feb 1994, Nee et al. 44866 (NY, US) • Prov. Chiquitos, Parque Histórico Santa Cruz La Vieja, 5 Apr 2006, Ferrucci et al. 2535 (CTES, UEC) • Prov. Cordillera, Cabezas, 20 Jan 1945, Peredo 22 (MO, NY) • Prov. Ñuflo de Chaves, Estancia San Miguelito, 260 m, 21 Dec 1995, Fuentes 1484 (MEXU) • Velasco, 58 km W de Roboré, 110 m, 19 Jul 2013, Ferrucci et al. 3128 (CTES, US). <bold>Brazil. Mato Grosso</bold> • Vicinity of Estancia Miranda, 22 Jun 1979, Prance et al. 26298 (CEN, NY). <bold>Mato Grosso do Sul</bold> • Mun. Corumbá, Baia de Tamengo, 8 Aug 1979, Claudio 454 (RB, UFACPZ, US) • Mun. Ladário, Estrada da Manga, 150 m, 3 Jun 1998, Damasceno Júnior et al. 1518 (COR) • Mun. Porto Murtinho, Estrada para o Rio Apa, 14 Jun 2006, Barbosa 1544 (HCF, HUEFS, MBM, MEXU). <bold>Paraguay. [without Department</bold>] • Cordillera de Altos, 1898–1899, Hassler 3745 (NY, P). <bold>Central</bold> • Estero del Ypoá, 10 Feb 1990, Zardini and Velázquez 18791 (US) • Jardín Botánico y Zoológico, 20 Jun 1990, Pérez 68 (US). <bold>Cordillera</bold> • Río Salado basin, 21 Jul 1990, Zardini and Velázquez 22320 (AS, MO, US) • Altos. 21 Mar 1990, Mereles 3842 (FCQ, MO). <bold>Paraguarí</bold> • Ruta 1.5 km N de Quindy, 29 Mar 1981, Ferrucci et al. 178 (F, MBM) • Cerro Mbatoví, 2 Jul 1988, Zardini 5433 (MO) • Cerro Palacios, 9 Jul 1988, Zardini 5651 (MO, US) • Acahay. Macizo Acahay, 5 Jan 1989, Zardini et al. 9207 (MO, PY, US). <bold>San Pedro</bold> • Alto Paraguay, 21 Jan 1961, Woolston et al. 1248 (HUEFS, SP).</p></tp:treatment-sec><tp:treatment-sec><!--Section generated to contain objects referenced in tp:taxon-treatment.--><fig id="F19" position="float" orientation="portrait"><object-id xmlns:xlink="http://www.w3.org/1999/xlink" content-type="doi" xlink:type="simple">10.3897/phytokeys.252.129621.figure19</object-id><object-id xmlns:xlink="http://www.w3.org/1999/xlink" content-type="arpha" xlink:type="simple">A5FE5DFD-B935-506E-A3BF-1DC845CA374A</object-id><label>Figure 19.</label><caption><p>Distribution maps of <italic><tp:taxon-name><tp:taxon-name-part taxon-name-part-type="genus" reg="Thinouia">Thinouia</tp:taxon-name-part></tp:taxon-name></italic> species <bold>A</bold><italic><tp:taxon-name><tp:taxon-name-part taxon-name-part-type="genus" reg="Thinouia">Thinouia</tp:taxon-name-part><tp:taxon-name-part taxon-name-part-type="species" reg="paraguayensis">paraguayensis</tp:taxon-name-part></tp:taxon-name></italic> and <italic><tp:taxon-name><tp:taxon-name-part taxon-name-part-type="genus" reg="Thinouia">T.</tp:taxon-name-part><tp:taxon-name-part taxon-name-part-type="species" reg="restingae">restingae</tp:taxon-name-part></tp:taxon-name></italic><bold>B</bold><italic><tp:taxon-name><tp:taxon-name-part taxon-name-part-type="genus" reg="Thinouia">T.</tp:taxon-name-part><tp:taxon-name-part taxon-name-part-type="species" reg="scandens">scandens</tp:taxon-name-part></tp:taxon-name></italic> and <italic><tp:taxon-name><tp:taxon-name-part taxon-name-part-type="genus" reg="Thinouia">T.</tp:taxon-name-part><tp:taxon-name-part taxon-name-part-type="species" reg="silveirae">silveirae</tp:taxon-name-part></tp:taxon-name></italic><bold>C</bold><italic><tp:taxon-name><tp:taxon-name-part taxon-name-part-type="genus" reg="Thinouia">T.</tp:taxon-name-part><tp:taxon-name-part taxon-name-part-type="species" reg="tomocarpa">tomocarpa</tp:taxon-name-part></tp:taxon-name></italic> and <italic><tp:taxon-name><tp:taxon-name-part taxon-name-part-type="genus" reg="Thinouia">T.</tp:taxon-name-part><tp:taxon-name-part taxon-name-part-type="species" reg="trifoliolata">trifoliolata</tp:taxon-name-part></tp:taxon-name></italic><bold>D</bold><italic><tp:taxon-name><tp:taxon-name-part taxon-name-part-type="genus" reg="Thinouia">T.</tp:taxon-name-part><tp:taxon-name-part taxon-name-part-type="species" reg="ternata">ternata</tp:taxon-name-part></tp:taxon-name></italic> and <italic><tp:taxon-name><tp:taxon-name-part taxon-name-part-type="genus" reg="Thinouia">T.</tp:taxon-name-part><tp:taxon-name-part taxon-name-part-type="species" reg="ventricosa">ventricosa</tp:taxon-name-part></tp:taxon-name></italic>.</p></caption><graphic xmlns:xlink="http://www.w3.org/1999/xlink" xlink:href="phytokeys-252-207_article-129621__-g019.jpg" position="float" orientation="portrait" xlink:type="simple" id="oo_1256369.jpg"><uri content-type="original_file" xlink:type="simple">https://binary.pensoft.net/fig/1256369</uri></graphic></fig></tp:treatment-sec></tp:taxon-treatment>
