# Supplementary material for: ﻿Taxonomic revision and phylogenetic relationships of Thinouia (Sapindaceae), a neotropical genus
Source: PhytoKeys. 2025 Feb 20;252:207–73. doi: 10.3897/phytokeys.252.129621 (PMC11868801; doi:10.3897/phytokeys.252.129621)
Supplement: XML Treatment for Thinouia restingae [file phytokeys.252.129621-treatment8.xml]

<!DOCTYPE tp:taxon-treatment
  PUBLIC "-//TaxonX//DTD Taxonomic Treatment Publishing DTD v0 20100105//EN" "tax-treatment-NSO.dtd">
<tp:taxon-treatment xmlns:tp="http://www.plazi.org/taxpub"><tp:treatment-meta><kwd-group><label>Taxon classification</label><kwd>
                <named-content content-type="kingdom">Plantae</named-content>
              </kwd><kwd>
                <named-content content-type="order">Sapindales</named-content>
              </kwd><kwd>
                <named-content content-type="family">Sapindaceae</named-content>
              </kwd></kwd-group><mixed-citation publication-type="journal"><person-group><name><surname>Medeiros</surname><given-names>Herison</given-names></name><name><surname>Acevedo-Rodríguez</surname><given-names>Pedro</given-names></name><name><surname>de Carvalho Lopes</surname><given-names>Jenifer</given-names></name><name><surname>Forzza</surname><given-names>Rafaela Campostrini</given-names></name></person-group><article-title>﻿Taxonomic revision and phylogenetic relationships of <italic><tp:taxon-name><tp:taxon-name-part taxon-name-part-type="genus" reg="Thinouia">Thinouia</tp:taxon-name-part></tp:taxon-name></italic> (<tp:taxon-name><tp:taxon-name-part taxon-name-part-type="family">Sapindaceae</tp:taxon-name-part></tp:taxon-name>), a neotropical genus</article-title><source>PhytoKeys</source><day>20</day><month>02</month><year>2025</year><volume>252</volume><fpage>207</fpage><lpage>273</lpage><pub-id pub-id-type="doi">10.3897/phytokeys.252.129621</pub-id></mixed-citation></tp:treatment-meta><tp:nomenclature><label>﻿7.</label><tp:taxon-name>
              <object-id xmlns:xlink="http://www.w3.org/1999/xlink" content-type="arpha" xlink:type="simple">2259D64B-4DFD-5724-B1F9-4D39BD524C51</object-id>
              <tp:taxon-name-part taxon-name-part-type="genus" reg="Thinouia">Thinouia</tp:taxon-name-part>
              <tp:taxon-name-part taxon-name-part-type="species" reg="restingae">restingae</tp:taxon-name-part>
            </tp:taxon-name><tp:taxon-authority>Ferrucci &amp; Somner, Brittonia 60(4): 371. 2008</tp:taxon-authority><xref ref-type="fig" rid="F15">Figs 15</xref><xref ref-type="fig" rid="F19">, 19A</xref></tp:nomenclature><tp:treatment-sec sec-type="material" id="SECID0EL5AI"><title>Type.</title><p><bold>Brazil. Rio de Janeiro</bold> • Município Saquarema, Reserva Ecológica Estadual de Jacarepiá, próximo à lixeira, 11 May 1994, <italic>D. Araújo 10025</italic> (holotype: RB! [724823], isotype: CTES [CTES0013570] [image!]).</p><fig id="F15" position="float" orientation="portrait"><object-id xmlns:xlink="http://www.w3.org/1999/xlink" content-type="doi" xlink:type="simple">10.3897/phytokeys.252.129621.figure15</object-id><object-id xmlns:xlink="http://www.w3.org/1999/xlink" content-type="arpha" xlink:type="simple">3DE95382-BEB5-5C7A-9ABC-45CCD9378DAB</object-id><label>Figure 15.</label><caption><p><italic><tp:taxon-name><tp:taxon-name-part taxon-name-part-type="genus" reg="Thinouia">Thinouia</tp:taxon-name-part><tp:taxon-name-part taxon-name-part-type="species" reg="restingae">restingae</tp:taxon-name-part></tp:taxon-name></italic> Ferrucci &amp; Somner <bold>A</bold> fertile branch <bold>B</bold> leaf <bold>C</bold> detail of the secondary veins and leaflet margin <bold>D</bold> lobed stem <bold>E</bold> cross-section of stem with neo formations <bold>F</bold> fruiting branch <bold>G</bold> mature schizocarp [Medeiros 4453 (<bold>A–G</bold>); photos: <bold>A</bold> by C. Toledo <bold>B–G</bold> by H. Medeiros].</p></caption><graphic xmlns:xlink="http://www.w3.org/1999/xlink" xlink:href="phytokeys-252-207_article-129621__-g015.jpg" position="float" orientation="portrait" xlink:type="simple" id="oo_1256365.jpg"><uri content-type="original_file" xlink:type="simple">https://binary.pensoft.net/fig/1256365</uri></graphic></fig></tp:treatment-sec><tp:treatment-sec sec-type="description" id="SECID0EBABI"><title>Description.</title><p>Tendrilled liana; stem cylindrical-striate or 4–5 lobed, glabrous or puberulous, lenticels rounded and ferruginous; cross-section simple when young or with neo formations when mature. Leaves trifoliolate; stipules minute, ca. 0.5 m long, puberulous, triangular; petiole 1.5–4 cm long, canaliculate, glabrous, rarely puberulous; leaflets glabrous on both sides; the leaflet secondary venation brochidodromous; secondary veins 8–10 pairs, alternate, spacing irregular; intersecondaries present; tertiary veins irregular reticulate; margins entire, sometimes undulate and rarely with 1 tooth on the base; terminal petiolule 0.1–0.5 cm long, lateral petiolules 0.1–0.2 cm long; terminal leaflet 5–8 × 2.7–3.3 cm, oblong, symmetrical or asymmetrical, apex obtuse, rounded or emarginate, mucronate, base acute to decurrent; lateral leaflet 4.7 × 2.4 cm, oblong or oblong-ovate, asymmetrical, apex obtuse, rounded or emarginate, mucronate, base decurrent or rounded. Thyrses axillary or terminal, umbelliform, 0.8–2.8 cm long, peduncle 1–4.2 cm long, secondary peduncle subsessile 0.1–0.7 cm long, cincinni numerous, peduncle of cincinnus 0.2–0.8 cm long, tomentose to glabrescent. Flower 3–5 mm long, pedicel 1.4–4 mm long, glabrous; sepals ca. 1.3 mm long, deltoid, glabrous or sometimes glabrescent, ciliate; petals ca. 2 mm long, spatulate, erose at apex, clawed, adaxially glandular and with sparse simple trichomes; petal appendages 1–1.5 mm long, shorter than the petals, bifid, sometimes distally branched, villous; nectary disc annular, glabrous. Staminate flowers with stamens 8, ca. 4.8 mm long, filaments villous on lower half, anthers glabrous; pistillode ca. 0.3 mm long, villous. Pistillate flower with staminodes 8, ca. 2 mm long; pistil ca. 3 mm long, ovary adpressed-pubescent along dorsal edges, stigma and style puberulous. Fruits chartaceous, 3.6–4.2(5.4) × 2.6–3 cm; accrescent pedicel 3–4 mm long; stipe 3–6 mm long; seed locule lenticular; epicarp glabrous; cavity of seed locule densely villous with arachnoid, biseriate, simple or branched trichomes. Seed 6.8–7.3 × 5.2–5.6 mm, obovoid to ellipsoid, glabrous.</p></tp:treatment-sec><tp:treatment-sec sec-type="distribution" id="SECID0EGABI"><title>Distribution, habitat and phenology.</title><p><italic><tp:taxon-name><tp:taxon-name-part taxon-name-part-type="genus" reg="Thinouia">Thinouia</tp:taxon-name-part><tp:taxon-name-part taxon-name-part-type="species" reg="restingae">restingae</tp:taxon-name-part></tp:taxon-name></italic> is endemic to tropical and subtropical moist broadleaf forests in SE of Brazil, in restinga vegetation and ombrophilous and semi-deciduous forests in the states of Bahia, Espírito Santo, and Rio de Janeiro (Fig. <xref ref-type="fig" rid="F19">19A</xref>). Flowering from October to December, and fruiting from January to August.</p></tp:treatment-sec><tp:treatment-sec sec-type="notes" id="SECID0E2ABI"><title>Notes.</title><p><italic><tp:taxon-name><tp:taxon-name-part taxon-name-part-type="genus" reg="Thinouia">Thinouia</tp:taxon-name-part><tp:taxon-name-part taxon-name-part-type="species" reg="restingae">restingae</tp:taxon-name-part></tp:taxon-name></italic> and <italic><tp:taxon-name><tp:taxon-name-part taxon-name-part-type="genus" reg="Thinouia">T.</tp:taxon-name-part><tp:taxon-name-part taxon-name-part-type="species" reg="ventricosa">ventricosa</tp:taxon-name-part></tp:taxon-name></italic> have similar fruit morphology and are the only species with densely arachnoid trichomes on the locule cavity. <italic><tp:taxon-name><tp:taxon-name-part taxon-name-part-type="genus" reg="Thinouia">Thinouia</tp:taxon-name-part><tp:taxon-name-part taxon-name-part-type="species" reg="restingae">restingae</tp:taxon-name-part></tp:taxon-name></italic> however, is distinguished from <italic><tp:taxon-name><tp:taxon-name-part taxon-name-part-type="genus" reg="Thinouia">T.</tp:taxon-name-part><tp:taxon-name-part taxon-name-part-type="species" reg="ventricosa">ventricosa</tp:taxon-name-part></tp:taxon-name></italic> by the entire or rarely basally 1-toothed margins (vs. dentate-serrate with 2–3(4) teeth), 8–10 pairs of secondary veins (vs. 3–5 pairs), secondary veins framework brochidodromous (vs. semicraspedodromous), and the absent of domatia (vs. domatia on abaxial side of secondary vein axil).</p></tp:treatment-sec><tp:treatment-sec sec-type="conservation status" id="SECID0ENCBI"><title>Conservation status.</title><p><italic><tp:taxon-name><tp:taxon-name-part taxon-name-part-type="genus" reg="Thinouia">Thinouia</tp:taxon-name-part><tp:taxon-name-part taxon-name-part-type="species" reg="restingae">restingae</tp:taxon-name-part></tp:taxon-name></italic> is represented by records distributed by the Atlantic Coast within an <abbrev xmlns:xlink="http://www.w3.org/1999/xlink" xlink:title="extent of occurrence" id="ABBRID0E5CBI" xlink:type="simple">EOO</abbrev> of 95,642.60 km<sup>2</sup> and <abbrev xmlns:xlink="http://www.w3.org/1999/xlink" xlink:title="area of occupancy" id="ABBRID0EEDBI" xlink:type="simple">AOO</abbrev> of 58.00 km<sup>2</sup> in antropically modified restinga vegetation in the states of Rio de Janeiro and Espírito Santo, and less frequent in the semi-deciduous and ombrophilous forests in the states of Bahia, Espírito Santo and Rio de Janeiro. Thus, it should be regarded as Vulnerable [VU, B2ab(ii,iii,iv)], due to its range of distribution being less than 100 km<sup>2</sup> and the number of locations being ≤10. Additionally, these species have a continually declining habitat quality, principally in the restinga vegetation where it faces intense pressure from human occupation.</p></tp:treatment-sec><tp:treatment-sec sec-type="material" id="SECID0EMDBI"><title>Selecte specimens examined.</title><p><bold>Brazil. Bahia</bold> • Mun. Jussarí, Rod. Jussarí/Palmira, 11 Feb 2003, Paixão et al. 211 (CEPEC). <bold>Espírito Santo</bold> • Mun. Aracruz, Retiro Serra Peladinha, 14 Dec 2007, Mansano et al. 480 (RB) • Mun. Nova Venécia, Área de Proteção Ambiental Pedra do Elefante, 18 Feb 2008, Forzza et al. 5089 (CEPEC, CTES, MBML, RB, UPCB) • Mun. Piúma, Estrada entre Marataízes e Piúma, 29 Nov 2006, Souza et al. 32487 (RB) • Mun. Sooretama, Reserva Biológica de Sooretama, 12 Feb 2021, Medeiros and Toledo 4475 (RB). <bold>Rio de Janeiro</bold> • Mun. Armação de Búzios, Praia Gorda, 16 Dec 1998, Fernandes et al. 195 (RB) • Mun. Cabo Frio, Parque Ecológico Municipal do Mico Leão Dourado, 29 May 2003, Fernandes et al. 855 (RB, RBR) • Mun. Campos dos Goytacazes, Morro do Itaoca, 361 m, 15 Feb 2021, Medeiros and Toledo 4453 (RB) • Mun. Maricá, Reserva Ecológica de Jacarepiá, 27 Feb 2021, Medeiros and Toledo 4491 (RB) • Mun. Rio das Flores, Estrada para Rio das Flores, 2 Aug 2006, Marquete et al. 3775 (RB, UFAPZ) • Mun. Rio das Ostras, Praia Virgem, 5 May 2016, Somner et al. 1826 (RB, RBR) • Mun. Saquarema, Reserva Ecológica Estadual de Jacarepiá, 28 Sep 1990, Somner et al. 616 (RB).</p></tp:treatment-sec><tp:treatment-sec><!--Section generated to contain objects referenced in tp:taxon-treatment.--><fig id="F19" position="float" orientation="portrait"><object-id xmlns:xlink="http://www.w3.org/1999/xlink" content-type="doi" xlink:type="simple">10.3897/phytokeys.252.129621.figure19</object-id><object-id xmlns:xlink="http://www.w3.org/1999/xlink" content-type="arpha" xlink:type="simple">A5FE5DFD-B935-506E-A3BF-1DC845CA374A</object-id><label>Figure 19.</label><caption><p>Distribution maps of <italic><tp:taxon-name><tp:taxon-name-part taxon-name-part-type="genus" reg="Thinouia">Thinouia</tp:taxon-name-part></tp:taxon-name></italic> species <bold>A</bold><italic><tp:taxon-name><tp:taxon-name-part taxon-name-part-type="genus" reg="Thinouia">Thinouia</tp:taxon-name-part><tp:taxon-name-part taxon-name-part-type="species" reg="paraguayensis">paraguayensis</tp:taxon-name-part></tp:taxon-name></italic> and <italic><tp:taxon-name><tp:taxon-name-part taxon-name-part-type="genus" reg="Thinouia">T.</tp:taxon-name-part><tp:taxon-name-part taxon-name-part-type="species" reg="restingae">restingae</tp:taxon-name-part></tp:taxon-name></italic><bold>B</bold><italic><tp:taxon-name><tp:taxon-name-part taxon-name-part-type="genus" reg="Thinouia">T.</tp:taxon-name-part><tp:taxon-name-part taxon-name-part-type="species" reg="scandens">scandens</tp:taxon-name-part></tp:taxon-name></italic> and <italic><tp:taxon-name><tp:taxon-name-part taxon-name-part-type="genus" reg="Thinouia">T.</tp:taxon-name-part><tp:taxon-name-part taxon-name-part-type="species" reg="silveirae">silveirae</tp:taxon-name-part></tp:taxon-name></italic><bold>C</bold><italic><tp:taxon-name><tp:taxon-name-part taxon-name-part-type="genus" reg="Thinouia">T.</tp:taxon-name-part><tp:taxon-name-part taxon-name-part-type="species" reg="tomocarpa">tomocarpa</tp:taxon-name-part></tp:taxon-name></italic> and <italic><tp:taxon-name><tp:taxon-name-part taxon-name-part-type="genus" reg="Thinouia">T.</tp:taxon-name-part><tp:taxon-name-part taxon-name-part-type="species" reg="trifoliolata">trifoliolata</tp:taxon-name-part></tp:taxon-name></italic><bold>D</bold><italic><tp:taxon-name><tp:taxon-name-part taxon-name-part-type="genus" reg="Thinouia">T.</tp:taxon-name-part><tp:taxon-name-part taxon-name-part-type="species" reg="ternata">ternata</tp:taxon-name-part></tp:taxon-name></italic> and <italic><tp:taxon-name><tp:taxon-name-part taxon-name-part-type="genus" reg="Thinouia">T.</tp:taxon-name-part><tp:taxon-name-part taxon-name-part-type="species" reg="ventricosa">ventricosa</tp:taxon-name-part></tp:taxon-name></italic>.</p></caption><graphic xmlns:xlink="http://www.w3.org/1999/xlink" xlink:href="phytokeys-252-207_article-129621__-g019.jpg" position="float" orientation="portrait" xlink:type="simple" id="oo_1256369.jpg"><uri content-type="original_file" xlink:type="simple">https://binary.pensoft.net/fig/1256369</uri></graphic></fig></tp:treatment-sec></tp:taxon-treatment>
