# Supplementary material for: ﻿Taxonomic revision and phylogenetic relationships of Thinouia (Sapindaceae), a neotropical genus
Source: PhytoKeys. 2025 Feb 20;252:207–73. doi: 10.3897/phytokeys.252.129621 (PMC11868801; doi:10.3897/phytokeys.252.129621)
Supplement: XML Treatment for Thinouia ternata [file phytokeys.252.129621-treatment11.xml]

<!DOCTYPE tp:taxon-treatment
  PUBLIC "-//TaxonX//DTD Taxonomic Treatment Publishing DTD v0 20100105//EN" "tax-treatment-NSO.dtd">
<tp:taxon-treatment xmlns:tp="http://www.plazi.org/taxpub"><tp:treatment-meta><kwd-group><label>Taxon classification</label><kwd>
                <named-content content-type="kingdom">Plantae</named-content>
              </kwd><kwd>
                <named-content content-type="order">Sapindales</named-content>
              </kwd><kwd>
                <named-content content-type="family">Sapindaceae</named-content>
              </kwd></kwd-group><mixed-citation publication-type="journal"><person-group><name><surname>Medeiros</surname><given-names>Herison</given-names></name><name><surname>Acevedo-Rodríguez</surname><given-names>Pedro</given-names></name><name><surname>de Carvalho Lopes</surname><given-names>Jenifer</given-names></name><name><surname>Forzza</surname><given-names>Rafaela Campostrini</given-names></name></person-group><article-title>﻿Taxonomic revision and phylogenetic relationships of <italic><tp:taxon-name><tp:taxon-name-part taxon-name-part-type="genus" reg="Thinouia">Thinouia</tp:taxon-name-part></tp:taxon-name></italic> (<tp:taxon-name><tp:taxon-name-part taxon-name-part-type="family">Sapindaceae</tp:taxon-name-part></tp:taxon-name>), a neotropical genus</article-title><source>PhytoKeys</source><day>20</day><month>02</month><year>2025</year><volume>252</volume><fpage>207</fpage><lpage>273</lpage><pub-id pub-id-type="doi">10.3897/phytokeys.252.129621</pub-id></mixed-citation></tp:treatment-meta><tp:nomenclature><label>﻿10.</label><tp:taxon-name>
              <object-id xmlns:xlink="http://www.w3.org/1999/xlink" content-type="arpha" xlink:type="simple">2C59C367-64F5-5CE6-83B1-47B0616B674D</object-id>
              <tp:taxon-name-part taxon-name-part-type="genus" reg="Thinouia">Thinouia</tp:taxon-name-part>
              <tp:taxon-name-part taxon-name-part-type="species" reg="ternata">ternata</tp:taxon-name-part>
            </tp:taxon-name><tp:taxon-authority>Radlk., Sitzungsber. Math.-Phys. Cl. Königl. Bayer. Akad. Wiss. München 8: 282. 1878</tp:taxon-authority><xref ref-type="fig" rid="F19">Figs 19D</xref><xref ref-type="fig" rid="F20">, 20</xref><xref ref-type="fig" rid="F21">, 21</xref><tp:nomenclature-citation-list><tp:nomenclature-citation><tp:taxon-name>
                  <tp:taxon-name-part taxon-name-part-type="genus" reg="Banisteria">Banisteria</tp:taxon-name-part>
                  <tp:taxon-name-part taxon-name-part-type="species" reg="ternata">ternata</tp:taxon-name-part>
                </tp:taxon-name><comment>Vell., Fl. Fluminensis: 159. 1829 (“1825”) (nom. illeg.).</comment></tp:nomenclature-citation></tp:nomenclature-citation-list></tp:nomenclature><tp:treatment-sec sec-type="material" id="SECID0EKCCI"><title>Type.</title><p><bold>Brazil. Minas Gerais</bold> • Lagoa Santa, s.d. <italic>Warming s. n..</italic> (lectotype, designated here: P [P06695484] [image!] – epitype, designated here: Brazil. Bahia. Rui Barbosa. ARIE Serra do Orobó, Fazenda Bom Jardim [<named-content xmlns:xlink="http://www.w3.org/1999/xlink" content-type="dwc:verbatimCoordinates" xlink:type="simple"><named-content content-type="geo-json" specific-use="{&#34;type&#34;:&#34;Point&#34;,&#34;coordinates&#34;:[-40.476111,-12.328611]}" id="NCID0EXCCI" xlink:type="simple">12°19'43"S, 40°28'34"W</named-content></named-content>] 591 m, 21 Apr 2006, <italic>D. Cardoso and K. S. Matos 1245</italic> RB! [RB01464762]; isoepitype: NY!, HUEFS [HUEFS108414] [image!]).</p><fig id="F20" position="float" orientation="portrait"><object-id xmlns:xlink="http://www.w3.org/1999/xlink" content-type="doi" xlink:type="simple">10.3897/phytokeys.252.129621.figure20</object-id><object-id xmlns:xlink="http://www.w3.org/1999/xlink" content-type="arpha" xlink:type="simple">8952C49F-0C01-500A-B0EF-A59D2907F74D</object-id><label>Figure 20.</label><caption><p><italic><tp:taxon-name><tp:taxon-name-part taxon-name-part-type="genus" reg="Thinouia">Thinouia</tp:taxon-name-part><tp:taxon-name-part taxon-name-part-type="species" reg="ternata">ternata</tp:taxon-name-part></tp:taxon-name></italic> Radlk. <bold>A</bold> fertile branch <bold>B</bold> leaf <bold>C</bold> stem with lenticellate bark <bold>D</bold> portion of young synflorescences <bold>E</bold> mature fruit <bold>F</bold> stem cross-section, simple <bold>G</bold> partial view of leaflets showing secondary veins and serrulate margins [Medeiros 4489 (<bold>A, B, D, G</bold>); Daneu 746 (<bold>C, E–F</bold>); photos: <bold>A, B, D, G</bold> by H. Medeiros <bold>C, E, F</bold> by L. Daneu].</p></caption><graphic xmlns:xlink="http://www.w3.org/1999/xlink" xlink:href="phytokeys-252-207_article-129621__-g020.jpg" position="float" orientation="portrait" xlink:type="simple" id="oo_1256370.jpg"><uri content-type="original_file" xlink:type="simple">https://binary.pensoft.net/fig/1256370</uri></graphic></fig></tp:treatment-sec><tp:treatment-sec sec-type="description" id="SECID0EMECI"><title>Description.</title><p>Tendrilled liana; stem pubescent or tomentose and glabrescent when mature, lenticels round or elliptic; cross-section simple. Leaves trifoliolate; stipules ca. 0.5 mm long, tomentose, triangular; petiole 3.5–7.7 cm long, terete or semiterete and keeled along the middle, striate, pubescent to tomentose; terminal petiolule 0.3–0.7 cm long, semiterete; lateral petiolules 0.2–0.5 cm long; leaflets with adaxial side tomentose to glabrescent, sometimes strigose, the abaxial side tomentose; leaflet secondary venation craspedodromous; secondary veins 4–6 pairs, alternate or subalternate, spacing irregular, with domatia on the abaxial side of secondary veins axils; intersecondaries present; tertiary veins mixed opposite-alternate percurrent or alternate percurrent; margins dentate or serrate, with (7)8–12 vestigial teeth on each side, reduced to inconspicuous glands; terminal leaflet 5.3–10.6 × 4.4–5.6 cm, broadly elliptic, obtrullate or ovate, the apex acuminate and mucronate, the base decurrent; lateral leaflet 4.2–8.9 × 2.3–3.8 cm, ovate, asymmetrical, the apex acute to acuminate, mucronate, the base truncate to rounded. Thyrses axillary or terminal, umbelliform, 1.5–5.3 cm long; peduncle 0.5–4.2 cm long; secondary peduncle 0.1–0.5 cm long; cincinni numerous, peduncle of cincinnus 2–3 mm long, tomentose. Flower 5–5.2 mm long, pedicel 2–3 mm long, pilose or sparsely pilose; sepals ca. 0.5 mm long, triangular, abaxially pilose or sparsely pubescent, adaxially glabrous or sometimes villous, ciliate; petals 1–1.7 mm long, oblanceolate, spatulate, clawed, erose, adaxially villous and abaxially glabrous; petal appendages &lt;0.5 mm long, shorter than the petal, bifid, villous; nectary disc annular, glabrous. Staminate flowers with stamens 8, ca. 2.5 mm long, the filaments villous on lower half, the anthers ca. 0.5 mm long, glabrous, papillose; pistillode ca. 0.4 mm long, villous. Pistillate flower with staminodes 8, ca. 1 mm long, the filaments villous ca. on lower half, the anthers ca. 0.3 mm, glabrous, papillose; pistil ca. 4 mm long, glabrous at base, villous from middle to apex. Fruits chartaceous, 3–4 × 2.5 cm; accrescent pedicel 4.7–5.2 cm long; stipe 6.2–7 mm long; seed locule lenticular; epicarp glabrous; cavity of seed locule glabrous or with sparse simple or capitate trichomes with uniseriate stalk and unicellular terminal cells. Seed ellipsoid 5.7–7 × 3.6–4.7 cm, glabrous.</p><fig id="F21" position="float" orientation="portrait"><object-id xmlns:xlink="http://www.w3.org/1999/xlink" content-type="doi" xlink:type="simple">10.3897/phytokeys.252.129621.figure21</object-id><object-id xmlns:xlink="http://www.w3.org/1999/xlink" content-type="arpha" xlink:type="simple">B268A8F0-A176-52F1-8D37-3C3391AA7B4D</object-id><label>Figure 21.</label><caption><p><italic><tp:taxon-name><tp:taxon-name-part taxon-name-part-type="genus" reg="Thinouia">Thinouia</tp:taxon-name-part><tp:taxon-name-part taxon-name-part-type="species" reg="ternata">ternata</tp:taxon-name-part></tp:taxon-name></italic> Radlk. <bold>A</bold> flowering branch <bold>B</bold> leaf <bold>C</bold> staminate flower <bold>D</bold> petal with bifid appendage, dorsal [abaxial] view <bold>E</bold> stamen of staminate flower <bold>F</bold> infructescence <bold>G</bold> indumentum detail of locule cavity <bold>H</bold> capitate trichomes with uniseriate stalk and unicellular terminal cells from locule cavity <bold>I</bold> pistillate flower with portion of perianth removed showing the gynoecium and nectary disc <bold>J</bold> seed <bold>K</bold> embryo (<bold>A–E</bold> from <italic>Amorim 3580</italic><bold>H–M</bold> from <italic>Cardoso 1245</italic>). Illustration by Maria Alice de Rezende.</p></caption><graphic xmlns:xlink="http://www.w3.org/1999/xlink" xlink:href="phytokeys-252-207_article-129621__-g021.jpg" position="float" orientation="portrait" xlink:type="simple" id="oo_1256371.jpg"><uri content-type="original_file" xlink:type="simple">https://binary.pensoft.net/fig/1256371</uri></graphic></fig></tp:treatment-sec><tp:treatment-sec sec-type="distribution" id="SECID0EHGCI"><title>Distribution and habitat.</title><p>This species is endemic to tropical and subtropical Brazil, found in moist broadleaf forests in ombrophilous, semi-deciduous and deciduous forests, and along streams, on limestone outcrops, and forest margins, in Bahia, Espírito Santo, Minas Gerais and Rio de Janeiro states (Fig. <xref ref-type="fig" rid="F18">18D</xref>), at 215–950 m elevation. Flowering from February to April, and fruiting from May to October.</p></tp:treatment-sec><tp:treatment-sec sec-type="notes" id="SECID0ERGCI"><title>Notes.</title><p><italic><tp:taxon-name><tp:taxon-name-part taxon-name-part-type="genus" reg="Thinouia">Thinouia</tp:taxon-name-part><tp:taxon-name-part taxon-name-part-type="species" reg="ternata">ternata</tp:taxon-name-part></tp:taxon-name></italic> is sister to <italic><tp:taxon-name><tp:taxon-name-part taxon-name-part-type="genus" reg="Thinouia">T.</tp:taxon-name-part><tp:taxon-name-part taxon-name-part-type="species" reg="mucronata">mucronata</tp:taxon-name-part></tp:taxon-name></italic> and <italic><tp:taxon-name><tp:taxon-name-part taxon-name-part-type="genus" reg="Thinouia">T.</tp:taxon-name-part><tp:taxon-name-part taxon-name-part-type="species" reg="paraguayensis">paraguayensis</tp:taxon-name-part></tp:taxon-name></italic> (see comments under <italic><tp:taxon-name><tp:taxon-name-part taxon-name-part-type="genus" reg="Thinouia">T.</tp:taxon-name-part><tp:taxon-name-part taxon-name-part-type="species" reg="paraguayensis">paraguayensis</tp:taxon-name-part></tp:taxon-name></italic>) (Fig. <xref ref-type="fig" rid="F4">4</xref>). They are morphologically similar, with simple stems, leaflets with mucronate apex, flowers 3–5 mm long, and fruits chartaceous. <italic><tp:taxon-name><tp:taxon-name-part taxon-name-part-type="genus" reg="Thinouia">Thinouia</tp:taxon-name-part><tp:taxon-name-part taxon-name-part-type="species" reg="ternata">ternata</tp:taxon-name-part></tp:taxon-name></italic> can be distinguished from <italic><tp:taxon-name><tp:taxon-name-part taxon-name-part-type="genus" reg="Thinouia">T.</tp:taxon-name-part><tp:taxon-name-part taxon-name-part-type="species" reg="mucronata">mucronata</tp:taxon-name-part></tp:taxon-name></italic> by the lateral leaflet that are truncate to rounded at the base (vs. decurrent) and by the craspedodromous (vs. semi-craspedodromous) venation.</p><p><italic><tp:taxon-name><tp:taxon-name-part taxon-name-part-type="genus" reg="Banisteria">Banisteria</tp:taxon-name-part><tp:taxon-name-part taxon-name-part-type="species" reg="ternata">ternata</tp:taxon-name-part></tp:taxon-name></italic> Vell. is the older name for this species. However, as it is a later homonym of <italic><tp:taxon-name><tp:taxon-name-part taxon-name-part-type="genus" reg="Banisteria">Banisteria</tp:taxon-name-part><tp:taxon-name-part taxon-name-part-type="species" reg="ternata">ternata</tp:taxon-name-part></tp:taxon-name></italic> DC., therefore the name is illegitimate. Consequently, the name <italic><tp:taxon-name><tp:taxon-name-part taxon-name-part-type="genus" reg="Thinouia">Thinouia</tp:taxon-name-part><tp:taxon-name-part taxon-name-part-type="species" reg="ternata">ternata</tp:taxon-name-part></tp:taxon-name></italic> should be credited to <xref ref-type="bibr" rid="B38">Radlkofer (1878)</xref>, not a combination based on Vellozo’s name. In the protologue of <italic><tp:taxon-name><tp:taxon-name-part taxon-name-part-type="genus" reg="Thinouia">T.</tp:taxon-name-part><tp:taxon-name-part taxon-name-part-type="species" reg="ternata">ternata</tp:taxon-name-part></tp:taxon-name></italic> Radlk., Radlkofer cited a collection of Warming from Minas Gerais in addition to the name of Vellozo. We designate the collection of Warming deposited at P as the lectotype, as a specimen is preferable over an illustration. Additionally, we designated an epitype because the lectotype does not have the necessary features in order to fix this name with certainty to a given species.</p></tp:treatment-sec><tp:treatment-sec sec-type="conservation status" id="SECID0EPKCI"><title>Conservation status.</title><p><italic><tp:taxon-name><tp:taxon-name-part taxon-name-part-type="genus" reg="Thinouia">Thinouia</tp:taxon-name-part><tp:taxon-name-part taxon-name-part-type="species" reg="ternata">ternata</tp:taxon-name-part></tp:taxon-name></italic> is represented by a few records from four states of Brazil’s Atlantic Forest, with an <abbrev xmlns:xlink="http://www.w3.org/1999/xlink" xlink:title="extent of occurrence" id="ABBRID0EALCI" xlink:type="simple">EOO</abbrev> of 264,322.39 km<sup>2</sup> and an <abbrev xmlns:xlink="http://www.w3.org/1999/xlink" xlink:title="area of occupancy" id="ABBRID0EGLCI" xlink:type="simple">AOO</abbrev> of 28.00 km<sup>2</sup> in the anthropically modified semi-deciduous forests. Thus, it should be regarded as Vulnerable [VU, B2ab(ii, iii, iv)], due to its range of distribution being less than 100 km<sup>2</sup> and the number of locations being ≤10. Additionally, these species have continuously declining habitat quality, principally in the restinga vegetation where it faces intense pressure from human occupation.</p></tp:treatment-sec><tp:treatment-sec sec-type="material" id="SECID0EOLCI"><title>Selected specimens examined.</title><p><bold>Brazil. Bahia</bold> • Mun. Itabuna, Margem do Rio Pardo, 23 May 1968, Belém 3597 (CEPEC, F, IAN, NY) • Mun. Itajú do Colônia, ca. 81km de Santa Cruz da Vitória, 25 Feb 2021, Medeiros and Toledo 4489 (CEPEC, RB, SPF, UFACPZ, US). <bold>Espírito Santo</bold> • Mun. Muniz Freire, Vieira Machado, 17 Feb 1993, Souza 439 (CVRD). <bold>Minas Gerais</bold> • Serra do Espinhaço, ca. 5 km NE of Francisco de Sá, 13 Feb 1969, Irwin et al. 23219 (NY, UB) • Mun. Janaúba, Ribeirão Poções, 13 Feb 1991, Hatschbach 55100 (MBM) • Mun. Pains, 613 m, 12 Jul 2006, Borges et al. 224 (RB, RBR) • Fazenda Amargoso, 750–810 m, 25 May 2003, Melo et al. 625 (BHCB, RB). <bold>Rio de Janeiro</bold> • Mun. Nova Friburgo, caminho para a Pedra do Cão Sentado, 27 Oct 1986, Somner et al. 544 (RBR).</p></tp:treatment-sec><tp:treatment-sec><!--Section generated to contain objects referenced in tp:taxon-treatment.--><fig id="F19" position="float" orientation="portrait"><object-id xmlns:xlink="http://www.w3.org/1999/xlink" content-type="doi" xlink:type="simple">10.3897/phytokeys.252.129621.figure19</object-id><object-id xmlns:xlink="http://www.w3.org/1999/xlink" content-type="arpha" xlink:type="simple">A5FE5DFD-B935-506E-A3BF-1DC845CA374A</object-id><label>Figure 19.</label><caption><p>Distribution maps of <italic><tp:taxon-name><tp:taxon-name-part taxon-name-part-type="genus" reg="Thinouia">Thinouia</tp:taxon-name-part></tp:taxon-name></italic> species <bold>A</bold><italic><tp:taxon-name><tp:taxon-name-part taxon-name-part-type="genus" reg="Thinouia">Thinouia</tp:taxon-name-part><tp:taxon-name-part taxon-name-part-type="species" reg="paraguayensis">paraguayensis</tp:taxon-name-part></tp:taxon-name></italic> and <italic><tp:taxon-name><tp:taxon-name-part taxon-name-part-type="genus" reg="Thinouia">T.</tp:taxon-name-part><tp:taxon-name-part taxon-name-part-type="species" reg="restingae">restingae</tp:taxon-name-part></tp:taxon-name></italic><bold>B</bold><italic><tp:taxon-name><tp:taxon-name-part taxon-name-part-type="genus" reg="Thinouia">T.</tp:taxon-name-part><tp:taxon-name-part taxon-name-part-type="species" reg="scandens">scandens</tp:taxon-name-part></tp:taxon-name></italic> and <italic><tp:taxon-name><tp:taxon-name-part taxon-name-part-type="genus" reg="Thinouia">T.</tp:taxon-name-part><tp:taxon-name-part taxon-name-part-type="species" reg="silveirae">silveirae</tp:taxon-name-part></tp:taxon-name></italic><bold>C</bold><italic><tp:taxon-name><tp:taxon-name-part taxon-name-part-type="genus" reg="Thinouia">T.</tp:taxon-name-part><tp:taxon-name-part taxon-name-part-type="species" reg="tomocarpa">tomocarpa</tp:taxon-name-part></tp:taxon-name></italic> and <italic><tp:taxon-name><tp:taxon-name-part taxon-name-part-type="genus" reg="Thinouia">T.</tp:taxon-name-part><tp:taxon-name-part taxon-name-part-type="species" reg="trifoliolata">trifoliolata</tp:taxon-name-part></tp:taxon-name></italic><bold>D</bold><italic><tp:taxon-name><tp:taxon-name-part taxon-name-part-type="genus" reg="Thinouia">T.</tp:taxon-name-part><tp:taxon-name-part taxon-name-part-type="species" reg="ternata">ternata</tp:taxon-name-part></tp:taxon-name></italic> and <italic><tp:taxon-name><tp:taxon-name-part taxon-name-part-type="genus" reg="Thinouia">T.</tp:taxon-name-part><tp:taxon-name-part taxon-name-part-type="species" reg="ventricosa">ventricosa</tp:taxon-name-part></tp:taxon-name></italic>.</p></caption><graphic xmlns:xlink="http://www.w3.org/1999/xlink" xlink:href="phytokeys-252-207_article-129621__-g019.jpg" position="float" orientation="portrait" xlink:type="simple" id="oo_1256369.jpg"><uri content-type="original_file" xlink:type="simple">https://binary.pensoft.net/fig/1256369</uri></graphic></fig><fig id="F18" position="float" orientation="portrait"><object-id xmlns:xlink="http://www.w3.org/1999/xlink" content-type="doi" xlink:type="simple">10.3897/phytokeys.252.129621.figure18</object-id><object-id xmlns:xlink="http://www.w3.org/1999/xlink" content-type="arpha" xlink:type="simple">51307DF1-F65C-54C1-9C98-18CAFFDCDCCA</object-id><label>Figure 18.</label><caption><p><italic><tp:taxon-name><tp:taxon-name-part taxon-name-part-type="genus" reg="Thinouia">Thinouia</tp:taxon-name-part><tp:taxon-name-part taxon-name-part-type="species" reg="silveirae">silveirae</tp:taxon-name-part></tp:taxon-name></italic> H. Medeiros <bold>A</bold> portion of flowering branch <bold>B</bold> leaf <bold>C</bold> indumentum on leaflets <bold>D</bold> staminate flower with portion of perianth removed showing nectary disc <bold>E</bold> pistillate flower <bold>F</bold> petal with bifid and marginal appendage, dorsal [abaxial] view <bold>G</bold> petal with bifid appendage, frontal [adaxial] view <bold>H</bold> stamen of staminate flower <bold>I</bold> fruit <bold>J</bold> mericarp <bold>K</bold> indumentum of epicarp <bold>L</bold> indumentum detail of locule cavity <bold>M</bold> capitate trichomes with uniseriate stalk and multicellular terminal cells from locule cavity <bold>N</bold> simples trichomes on locule cavity <bold>O</bold> seed <bold>P</bold> embryo (<bold>A–H</bold> from <italic>Medeiros 4496</italic><bold>I–P</bold> from <italic>Medeiros 2191</italic>). Illustration by Maria Alice de Rezende.</p></caption><graphic xmlns:xlink="http://www.w3.org/1999/xlink" xlink:href="phytokeys-252-207_article-129621__-g018.jpg" position="float" orientation="portrait" xlink:type="simple" id="oo_1256368.jpg"><uri content-type="original_file" xlink:type="simple">https://binary.pensoft.net/fig/1256368</uri></graphic></fig><fig id="F4" position="float" orientation="portrait"><object-id xmlns:xlink="http://www.w3.org/1999/xlink" content-type="doi" xlink:type="simple">10.3897/phytokeys.252.129621.figure4</object-id><object-id xmlns:xlink="http://www.w3.org/1999/xlink" content-type="arpha" xlink:type="simple">65DECBD8-B25A-5656-83C2-CC8B450F5B2E</object-id><label>Figure 4.</label><caption><p>Maximum clade credibility tree from a Bayesian analysis of the combined two-marker dataset for <italic><tp:taxon-name><tp:taxon-name-part taxon-name-part-type="genus" reg="Thinouia">Thinouia</tp:taxon-name-part></tp:taxon-name></italic> and outgroups. Bayesian posterior probability values are indicated above the branches.</p></caption><graphic xmlns:xlink="http://www.w3.org/1999/xlink" xlink:href="phytokeys-252-207_article-129621__-g004.jpg" position="float" orientation="portrait" xlink:type="simple" id="oo_1256354.jpg"><uri content-type="original_file" xlink:type="simple">https://binary.pensoft.net/fig/1256354</uri></graphic></fig></tp:treatment-sec><ref-list><ref id="B38"><mixed-citation xmlns:xlink="http://www.w3.org/1999/xlink" xlink:type="simple"><person-group><name name-style="western"><surname>Radlkofer</surname><given-names>L</given-names></name></person-group> (<year>1878</year>) Ueber Sapindus und damit in Zusammenhang stehende Pflazen. In: Stizungsberichte der Königl. Bayer Akademie der Wissenschaften, München, 221–408.</mixed-citation></ref></ref-list></tp:taxon-treatment>
