# Supplementary material for: ﻿Taxonomic revision and phylogenetic relationships of Thinouia (Sapindaceae), a neotropical genus
Source: PhytoKeys. 2025 Feb 20;252:207–73. doi: 10.3897/phytokeys.252.129621 (PMC11868801; doi:10.3897/phytokeys.252.129621)
Supplement: XML Treatment for Thinouia tomocarpa [file phytokeys.252.129621-treatment12.xml]

<!DOCTYPE tp:taxon-treatment
  PUBLIC "-//TaxonX//DTD Taxonomic Treatment Publishing DTD v0 20100105//EN" "tax-treatment-NSO.dtd">
<tp:taxon-treatment xmlns:tp="http://www.plazi.org/taxpub"><tp:treatment-meta><kwd-group><label>Taxon classification</label><kwd>
                <named-content content-type="kingdom">Plantae</named-content>
              </kwd><kwd>
                <named-content content-type="order">Sapindales</named-content>
              </kwd><kwd>
                <named-content content-type="family">Sapindaceae</named-content>
              </kwd></kwd-group><mixed-citation publication-type="journal"><person-group><name><surname>Medeiros</surname><given-names>Herison</given-names></name><name><surname>Acevedo-Rodríguez</surname><given-names>Pedro</given-names></name><name><surname>de Carvalho Lopes</surname><given-names>Jenifer</given-names></name><name><surname>Forzza</surname><given-names>Rafaela Campostrini</given-names></name></person-group><article-title>﻿Taxonomic revision and phylogenetic relationships of <italic><tp:taxon-name><tp:taxon-name-part taxon-name-part-type="genus" reg="Thinouia">Thinouia</tp:taxon-name-part></tp:taxon-name></italic> (<tp:taxon-name><tp:taxon-name-part taxon-name-part-type="family">Sapindaceae</tp:taxon-name-part></tp:taxon-name>), a neotropical genus</article-title><source>PhytoKeys</source><day>20</day><month>02</month><year>2025</year><volume>252</volume><fpage>207</fpage><lpage>273</lpage><pub-id pub-id-type="doi">10.3897/phytokeys.252.129621</pub-id></mixed-citation></tp:treatment-meta><tp:nomenclature><label>﻿11.</label><tp:taxon-name>
              <object-id xmlns:xlink="http://www.w3.org/1999/xlink" content-type="arpha" xlink:type="simple">83FF50B6-857F-5AF8-89C1-0FDB1D2C1598</object-id>
              <tp:taxon-name-part taxon-name-part-type="genus" reg="Thinouia">Thinouia</tp:taxon-name-part>
              <tp:taxon-name-part taxon-name-part-type="species" reg="tomocarpa">tomocarpa</tp:taxon-name-part>
            </tp:taxon-name><tp:taxon-authority>Standley, Field Mus. Nat. Hist., Bot. Ser. 12: 411. 1936</tp:taxon-authority><xref ref-type="fig" rid="F19">Figs 19C</xref><xref ref-type="fig" rid="F22">, 22</xref></tp:nomenclature><tp:treatment-sec sec-type="material" id="SECID0EJNCI"><title>Type.</title><p><bold>Belize</bold> • Temash River, 6 Feb 1935, <italic>W. A. Schipp 1336</italic> (holotype: F [0361405F] [image!], isotypes: G [G00008257] [image!], G [G0008262] [image!], G [G00008260] [image!], G [G00008261] [image!], MICH [MICH1115487] [image!], K [K000634088] [image!], NY! [NY00387405], S [S-R-11015] [image!]).</p><fig id="F22" position="float" orientation="portrait"><object-id xmlns:xlink="http://www.w3.org/1999/xlink" content-type="doi" xlink:type="simple">10.3897/phytokeys.252.129621.figure22</object-id><object-id xmlns:xlink="http://www.w3.org/1999/xlink" content-type="arpha" xlink:type="simple">BB012D1C-E1EB-5CB5-9463-C05B2756DD0B</object-id><label>Figure 22.</label><caption><p><italic><tp:taxon-name><tp:taxon-name-part taxon-name-part-type="genus" reg="Thinouia">Thinouia</tp:taxon-name-part><tp:taxon-name-part taxon-name-part-type="species" reg="tomocarpa">tomocarpa</tp:taxon-name-part></tp:taxon-name></italic> Standley <bold>A</bold> flowering branch <bold>B</bold> leaf <bold>C</bold> cincinnus with pistillate flowers <bold>D</bold> staminate flower <bold>E–F</bold> petal with bifid appendage, dorsal [abaxial] and frontal [adaxial] views <bold>G</bold> stamen <bold>H</bold> flower with petals removed showing nectary disc <bold>I</bold> young fruit <bold>J</bold> mature fruit <bold>K</bold> mericarp <bold>L</bold> indumentum detail of locule cavity <bold>M</bold> seed (<bold>A–I</bold> from <italic>Manríquez 495</italic><bold>J–M</bold> from <italic>Breedlove 50858</italic>). Illustration by Maria Alice de Rezende.</p></caption><graphic xmlns:xlink="http://www.w3.org/1999/xlink" xlink:href="phytokeys-252-207_article-129621__-g022.jpg" position="float" orientation="portrait" xlink:type="simple" id="oo_1256372.jpg"><uri content-type="original_file" xlink:type="simple">https://binary.pensoft.net/fig/1256372</uri></graphic></fig></tp:treatment-sec><tp:treatment-sec sec-type="description" id="SECID0ELPCI"><title>Description.</title><p>Tendrilled liana; stems cylindrical, striate, tomentose to glabrescent, lenticels round or elliptical; cross-section simple. Leaves trifoliolate; stipules minute, &lt; 0.5 mm long; petiole ca. 4.8 cm long, terete, puberulous; terminal petiolules 2–2.2 cm long, canaliculate; lateral petiolules 0.8–1 cm long; leaflets glabrous on both surfaces; leaflet secondary venation semicraspedodromous to eucamptodromous, secondary veins 4–6 pairs, alternate, spacing irregular, domatia wanting; intersecondaries present; margins repand-serrate, sometimes only at the apex, with (2) 4–6 teeth on each side, reduced to inconspicuous glands; terminal leaflet 6–8 × 5 cm, elliptic or oblong-ovate, sometimes asymmetrical, the apex long-apiculate or obtuse, the base rounded to obtuse; lateral leaflets 6.5 × 3.9–4.2 cm, elliptic or ovate, sometimes asymmetrical, the apex long-apiculate or obtuse, with a gland at the apex, the base truncate to rounded. Thyrses axillary or terminal, umbelliform, 3.5–6 cm long; peduncle 1.8–3.6 cm long; secondary peduncle sessile or 0.1–0.7 cm long; cincinni numerous, peduncle of cincinnus 2–5 mm long, tomentose. Flower 3–4 mm long, pedicel 1.9–2.4 mm long, tomentose; sepals ca. 0.7 mm long, deltate, abaxially villous and adaxially glabrous; petals 0.6–1.3 mm long, obdeltate, not clawed, villous; appendages 1.4–1.6 mm long, longer than the petals, bifid, marginal, villous; nectary disc annular to slightly lobed, glabrous. Staminate flowers with stamens 8, ca. 4 mm long, the filaments villous throughout, the anthers sparsely villous; pistillode ca. 1 mm long, tomentose. Pistillate flowers with staminodes 8, ca. 2 mm long, villous throughout, the anthers sparsely villous; pistil 1.2–1.4 mm long, villous, the ovary villous, the stigma and style villous. Fruits chartaceous, 3–8 × 1.7–4 cm; accrescent pedicel 2.4–3.8 mm long; stipe ca. 4.3 mm long; seed locule subglobose, but flattened at the base, sometimes slightly flattened, puberulous; seed locule cavity densely covered with capitate trichomes; these with uniseriate stalk and unicellular terminal cells. Seed ellipsoid, 2.5–3.5 × 1.5–2 mm, basally attached.</p></tp:treatment-sec><tp:treatment-sec sec-type="distribution" id="SECID0EQPCI"><title>Distribution and habitat.</title><p>This species is known from southern Mexico (Chiapas &amp; Veracruz), the Yucatan Peninsula in Mexico (Campeche, Quintana Roo) and Belize and in El Salvador, in tropical and subtropical moist broadleaf forests at 120–830 m elevation (Fig. <xref ref-type="fig" rid="F19">19C</xref>). Flowering from February to April, and fruiting from April to May.</p></tp:treatment-sec><tp:treatment-sec sec-type="notes" id="SECID0E1PCI"><title>Notes.</title><p><italic><tp:taxon-name><tp:taxon-name-part taxon-name-part-type="genus" reg="Thinouia">Thinouia</tp:taxon-name-part><tp:taxon-name-part taxon-name-part-type="species" reg="tomocarpa">tomocarpa</tp:taxon-name-part></tp:taxon-name></italic> was described by <xref ref-type="bibr" rid="B44">Standley and Record (1936)</xref> based on the morphology of the fruit, which appeared as if its apex has been cut off by shears, hence the name <italic><tp:taxon-name><tp:taxon-name-part taxon-name-part-type="genus" reg="Thinouia"/><tp:taxon-name-part taxon-name-part-type="species" reg="tomocarpa">tomocarpa</tp:taxon-name-part></tp:taxon-name></italic> [from the Greek word <italic>tomus</italic>, meaning ‘cutting’]. This species is otherwise very similar to <italic><tp:taxon-name><tp:taxon-name-part taxon-name-part-type="genus" reg="Thinouia">T.</tp:taxon-name-part><tp:taxon-name-part taxon-name-part-type="species" reg="myriantha">myriantha</tp:taxon-name-part></tp:taxon-name></italic>. Although <xref ref-type="bibr" rid="B12">Croat (1976)</xref> lumped <italic><tp:taxon-name><tp:taxon-name-part taxon-name-part-type="genus" reg="Thinouia">T.</tp:taxon-name-part><tp:taxon-name-part taxon-name-part-type="species" reg="tomocarpa">tomocarpa</tp:taxon-name-part></tp:taxon-name></italic> in the synonymy of <italic><tp:taxon-name><tp:taxon-name-part taxon-name-part-type="genus" reg="Thinouia">T.</tp:taxon-name-part><tp:taxon-name-part taxon-name-part-type="species" reg="myriantha">myriantha</tp:taxon-name-part></tp:taxon-name></italic>, we are resurrecting it because (1) morphologically, <italic><tp:taxon-name><tp:taxon-name-part taxon-name-part-type="genus" reg="Thinouia">T.</tp:taxon-name-part><tp:taxon-name-part taxon-name-part-type="species" reg="tomocarpa">tomocarpa</tp:taxon-name-part></tp:taxon-name></italic> and <italic><tp:taxon-name><tp:taxon-name-part taxon-name-part-type="genus" reg="Thinouia">T.</tp:taxon-name-part><tp:taxon-name-part taxon-name-part-type="species" reg="myriantha">myriantha</tp:taxon-name-part></tp:taxon-name></italic> are differentiated by the stamens which are villous throughout in the former but villous only on the lower half in the latter (2) petal appendage is marginal in <italic><tp:taxon-name><tp:taxon-name-part taxon-name-part-type="genus" reg="Thinouia">T.</tp:taxon-name-part><tp:taxon-name-part taxon-name-part-type="species" reg="tomocarpa">tomocarpa</tp:taxon-name-part></tp:taxon-name></italic> (vs. basal); and (3) in our molecular phylogenetic studies show that samples representing <italic><tp:taxon-name><tp:taxon-name-part taxon-name-part-type="genus" reg="Thinouia">T.</tp:taxon-name-part><tp:taxon-name-part taxon-name-part-type="species" reg="tomocarpa">tomocarpa</tp:taxon-name-part></tp:taxon-name></italic> form a monophyletic group with very strong support which is sister to a clade containing <italic><tp:taxon-name><tp:taxon-name-part taxon-name-part-type="genus" reg="Thinouia">T.</tp:taxon-name-part><tp:taxon-name-part taxon-name-part-type="species" reg="myriantha">myriantha</tp:taxon-name-part></tp:taxon-name></italic> and <italic><tp:taxon-name><tp:taxon-name-part taxon-name-part-type="genus" reg="Thinouia">T.</tp:taxon-name-part><tp:taxon-name-part taxon-name-part-type="species" reg="silveirae">silveirae</tp:taxon-name-part></tp:taxon-name></italic> (Fig. <xref ref-type="fig" rid="F4">4</xref>).</p></tp:treatment-sec><tp:treatment-sec sec-type="conservation status" id="SECID0EGUCI"><title>Conservation status.</title><p><italic><tp:taxon-name><tp:taxon-name-part taxon-name-part-type="genus" reg="Thinouia">Thinouia</tp:taxon-name-part><tp:taxon-name-part taxon-name-part-type="species" reg="tomocarpa">tomocarpa</tp:taxon-name-part></tp:taxon-name></italic> possesses an <abbrev xmlns:xlink="http://www.w3.org/1999/xlink" xlink:title="extent of occurrence" id="ABBRID0EXUCI" xlink:type="simple">EOO</abbrev> of 227,986.147 km<sup>2</sup> and an <abbrev xmlns:xlink="http://www.w3.org/1999/xlink" xlink:title="area of occupancy" id="ABBRID0E4UCI" xlink:type="simple">AOO</abbrev> of 56.00 km<sup>2</sup>, with more than 10 known locations. The <abbrev xmlns:xlink="http://www.w3.org/1999/xlink" xlink:title="extent of occurrence" id="ABBRID0EDVCI" xlink:type="simple">EOO</abbrev> values and the number of threatening situations approach the thresholds for classifying the species in a threat category. Beyond this, there are no data on population declines for the application of other criteria, thus it should be regarded as Least Concern (<abbrev xmlns:xlink="http://www.w3.org/1999/xlink" xlink:title="Least Concern" id="ABBRID0EHVCI" xlink:type="simple">LC</abbrev>).</p></tp:treatment-sec><tp:treatment-sec sec-type="material" id="SECID0ELVCI"><title>Selected specimens examined.</title><p><bold>Belize. Cayo</bold> • Chiquibul Forest 4 km on the road from Las Cuevas, 12 Apr 2003, MacMaster et al. 12 (MEXU). <bold>El Salvador. La Libertad</bold> • Laderas de La Laguna, 6 May 1987, R. Cruz 44 (MEXU). <bold>Mexico. Campeche</bold> • Mun. Calakmul, 7.5 km al W de Flores Magón, 175 m, 12 Mar 2002, Soto et al. 22768 and 22770 (MEXU) • Mun. Hopelchén, a 3 km al N de Zoh-Laguna camino a Dzibalchén, 200 m, 1 Apr 1996, Alvaro and Martínez 268 (MEXU, MO). <bold>Chiapas</bold> • Mun. Ocosingo, Ribera del río Chajulillo al sur de la Estación, 22 Feb 199, Colín 2369 (MEXU) • Mun. Palenque, near side road to Agua Azul 0 km South of Palenque, 13 Apr 1981, Breedlove 50858 (MEXU). <bold>Quintana Roo</bold> • 18 km sobre camino a Tomas Garrido, 8 May 1980, Téllez and Cabrera 2134 (MEXU) • 3 km al sur de La Pantera, por la vía corta a Mérida, 21 Mar 1981, Cabrera 1672 (MEXU) • 12 Km al N de San Felipe Bacalar, 22 Mar 1983, Cabrera 4530 (MEXU, NY) • Mun. Jóse María Morelos, a 11.9 km al SE de La aguada La Presumida, 150 m, 12 Mar 2004, Álvarez et al. 8113 (MEXU) • Mun. Othón P. Blanco, La Pantera, 10 Apr 1998, Granados and Chí 641 (MEXU). <bold>Veracruz</bold> • Mun. San Andrés Tuxtla, Estación de Biología Tropical Los Tuxtlas, 27 Mar 1983, Manriquez 495 (MEXU, NY).</p></tp:treatment-sec><tp:treatment-sec><!--Section generated to contain objects referenced in tp:taxon-treatment.--><fig id="F19" position="float" orientation="portrait"><object-id xmlns:xlink="http://www.w3.org/1999/xlink" content-type="doi" xlink:type="simple">10.3897/phytokeys.252.129621.figure19</object-id><object-id xmlns:xlink="http://www.w3.org/1999/xlink" content-type="arpha" xlink:type="simple">A5FE5DFD-B935-506E-A3BF-1DC845CA374A</object-id><label>Figure 19.</label><caption><p>Distribution maps of <italic><tp:taxon-name><tp:taxon-name-part taxon-name-part-type="genus" reg="Thinouia">Thinouia</tp:taxon-name-part></tp:taxon-name></italic> species <bold>A</bold><italic><tp:taxon-name><tp:taxon-name-part taxon-name-part-type="genus" reg="Thinouia">Thinouia</tp:taxon-name-part><tp:taxon-name-part taxon-name-part-type="species" reg="paraguayensis">paraguayensis</tp:taxon-name-part></tp:taxon-name></italic> and <italic><tp:taxon-name><tp:taxon-name-part taxon-name-part-type="genus" reg="Thinouia">T.</tp:taxon-name-part><tp:taxon-name-part taxon-name-part-type="species" reg="restingae">restingae</tp:taxon-name-part></tp:taxon-name></italic><bold>B</bold><italic><tp:taxon-name><tp:taxon-name-part taxon-name-part-type="genus" reg="Thinouia">T.</tp:taxon-name-part><tp:taxon-name-part taxon-name-part-type="species" reg="scandens">scandens</tp:taxon-name-part></tp:taxon-name></italic> and <italic><tp:taxon-name><tp:taxon-name-part taxon-name-part-type="genus" reg="Thinouia">T.</tp:taxon-name-part><tp:taxon-name-part taxon-name-part-type="species" reg="silveirae">silveirae</tp:taxon-name-part></tp:taxon-name></italic><bold>C</bold><italic><tp:taxon-name><tp:taxon-name-part taxon-name-part-type="genus" reg="Thinouia">T.</tp:taxon-name-part><tp:taxon-name-part taxon-name-part-type="species" reg="tomocarpa">tomocarpa</tp:taxon-name-part></tp:taxon-name></italic> and <italic><tp:taxon-name><tp:taxon-name-part taxon-name-part-type="genus" reg="Thinouia">T.</tp:taxon-name-part><tp:taxon-name-part taxon-name-part-type="species" reg="trifoliolata">trifoliolata</tp:taxon-name-part></tp:taxon-name></italic><bold>D</bold><italic><tp:taxon-name><tp:taxon-name-part taxon-name-part-type="genus" reg="Thinouia">T.</tp:taxon-name-part><tp:taxon-name-part taxon-name-part-type="species" reg="ternata">ternata</tp:taxon-name-part></tp:taxon-name></italic> and <italic><tp:taxon-name><tp:taxon-name-part taxon-name-part-type="genus" reg="Thinouia">T.</tp:taxon-name-part><tp:taxon-name-part taxon-name-part-type="species" reg="ventricosa">ventricosa</tp:taxon-name-part></tp:taxon-name></italic>.</p></caption><graphic xmlns:xlink="http://www.w3.org/1999/xlink" xlink:href="phytokeys-252-207_article-129621__-g019.jpg" position="float" orientation="portrait" xlink:type="simple" id="oo_1256369.jpg"><uri content-type="original_file" xlink:type="simple">https://binary.pensoft.net/fig/1256369</uri></graphic></fig><fig id="F4" position="float" orientation="portrait"><object-id xmlns:xlink="http://www.w3.org/1999/xlink" content-type="doi" xlink:type="simple">10.3897/phytokeys.252.129621.figure4</object-id><object-id xmlns:xlink="http://www.w3.org/1999/xlink" content-type="arpha" xlink:type="simple">65DECBD8-B25A-5656-83C2-CC8B450F5B2E</object-id><label>Figure 4.</label><caption><p>Maximum clade credibility tree from a Bayesian analysis of the combined two-marker dataset for <italic><tp:taxon-name><tp:taxon-name-part taxon-name-part-type="genus" reg="Thinouia">Thinouia</tp:taxon-name-part></tp:taxon-name></italic> and outgroups. Bayesian posterior probability values are indicated above the branches.</p></caption><graphic xmlns:xlink="http://www.w3.org/1999/xlink" xlink:href="phytokeys-252-207_article-129621__-g004.jpg" position="float" orientation="portrait" xlink:type="simple" id="oo_1256354.jpg"><uri content-type="original_file" xlink:type="simple">https://binary.pensoft.net/fig/1256354</uri></graphic></fig></tp:treatment-sec><ref-list><ref id="B44"><mixed-citation xmlns:xlink="http://www.w3.org/1999/xlink" xlink:type="simple"><person-group><name name-style="western"><surname>Standley</surname><given-names>PC</given-names></name><name name-style="western"><surname>Record</surname><given-names>SJ</given-names></name></person-group> (<year>1936</year>) <article-title>The forest of British Honduras.</article-title><source>Field Museum Natural History</source><volume>12</volume>: <fpage>1</fpage>–<lpage>432</lpage>. <ext-link xlink:href="10.5962/bhl.title.2289" ext-link-type="doi" xlink:type="simple">https://doi.org/10.5962/bhl.title.2289</ext-link></mixed-citation></ref><ref id="B12"><mixed-citation xmlns:xlink="http://www.w3.org/1999/xlink" xlink:type="simple"><person-group><name name-style="western"><surname>Croat</surname><given-names>TB</given-names></name></person-group> (<year>1976</year>) <article-title>Flora of Panama. Part VI, fascicle 3. Family 108. <tp:taxon-name><tp:taxon-name-part taxon-name-part-type="family">Sapindaceae</tp:taxon-name-part></tp:taxon-name>.</article-title><source>Annals of the Missouri Botanical Garden</source><volume>63</volume>(<issue>3</issue>): <fpage>419</fpage>–<lpage>540</lpage>. <ext-link xlink:href="10.2307/2395282" ext-link-type="doi" xlink:type="simple">https://doi.org/10.2307/2395282</ext-link></mixed-citation></ref></ref-list></tp:taxon-treatment>
