# Supplementary material for: ﻿Taxonomic revision and phylogenetic relationships of Thinouia (Sapindaceae), a neotropical genus
Source: PhytoKeys. 2025 Feb 20;252:207–73. doi: 10.3897/phytokeys.252.129621 (PMC11868801; doi:10.3897/phytokeys.252.129621)
Supplement: XML Treatment for Thinouia trifoliolata [file phytokeys.252.129621-treatment13.xml]

<!DOCTYPE tp:taxon-treatment
  PUBLIC "-//TaxonX//DTD Taxonomic Treatment Publishing DTD v0 20100105//EN" "tax-treatment-NSO.dtd">
<tp:taxon-treatment xmlns:tp="http://www.plazi.org/taxpub"><tp:treatment-meta><kwd-group><label>Taxon classification</label><kwd>
                <named-content content-type="kingdom">Plantae</named-content>
              </kwd><kwd>
                <named-content content-type="order">Sapindales</named-content>
              </kwd><kwd>
                <named-content content-type="family">Sapindaceae</named-content>
              </kwd></kwd-group><mixed-citation publication-type="journal"><person-group><name><surname>Medeiros</surname><given-names>Herison</given-names></name><name><surname>Acevedo-Rodríguez</surname><given-names>Pedro</given-names></name><name><surname>de Carvalho Lopes</surname><given-names>Jenifer</given-names></name><name><surname>Forzza</surname><given-names>Rafaela Campostrini</given-names></name></person-group><article-title>﻿Taxonomic revision and phylogenetic relationships of <italic><tp:taxon-name><tp:taxon-name-part taxon-name-part-type="genus" reg="Thinouia">Thinouia</tp:taxon-name-part></tp:taxon-name></italic> (<tp:taxon-name><tp:taxon-name-part taxon-name-part-type="family">Sapindaceae</tp:taxon-name-part></tp:taxon-name>), a neotropical genus</article-title><source>PhytoKeys</source><day>20</day><month>02</month><year>2025</year><volume>252</volume><fpage>207</fpage><lpage>273</lpage><pub-id pub-id-type="doi">10.3897/phytokeys.252.129621</pub-id></mixed-citation></tp:treatment-meta><tp:nomenclature><label>﻿12.</label><tp:taxon-name>
              <object-id xmlns:xlink="http://www.w3.org/1999/xlink" content-type="arpha" xlink:type="simple">36CC8528-C164-5DE5-923E-46C62C91CD66</object-id>
              <tp:taxon-name-part taxon-name-part-type="genus" reg="Thinouia">Thinouia</tp:taxon-name-part>
              <tp:taxon-name-part taxon-name-part-type="species" reg="trifoliolata">trifoliolata</tp:taxon-name-part>
            </tp:taxon-name><tp:taxon-authority>[sic, as trifoliata] (Radlk.) Acev.-Rodr. &amp; Ferrucci., Syst. Bot. 42(1): 111. 2017</tp:taxon-authority><xref ref-type="fig" rid="F19">Figs 19C</xref><xref ref-type="fig" rid="F23">, 23</xref><xref ref-type="fig" rid="F24">, 24</xref><tp:nomenclature-citation-list><tp:nomenclature-citation><tp:taxon-name>
                  <tp:taxon-name-part taxon-name-part-type="genus" reg="Allosanthus">Allosanthus</tp:taxon-name-part>
                  <tp:taxon-name-part taxon-name-part-type="species" reg="trifoliolatus">trifoliolatus</tp:taxon-name-part>
                </tp:taxon-name><comment>Radlk. in A. Engler, Pflanzenr. [Heft 98f] 4, Fam. 165: 1157. 1933.</comment></tp:nomenclature-citation></tp:nomenclature-citation-list></tp:nomenclature><tp:treatment-sec sec-type="material" id="SECID0E2XCI"><title>Type.</title><p><bold>Peru</bold> • Stromgebiet des Maranon, Santiago-Mundung am Pongo de Manseriche, ca. 77°30'W, 1924, <italic>G. Tessmann 4462</italic> (lectotype, here designated: B [2 sheets] [B100673676, B100673675] [image!], syntype: Peru. Stromgebiet des Maranon, Santiago-Mundung am Pongo de Manseriche, ca. 77°30'W, 1924, <italic>G. Tessmann 4444</italic>, B [B10067362] [image!], NY! [NY4206164]).</p><fig id="F23" position="float" orientation="portrait"><object-id xmlns:xlink="http://www.w3.org/1999/xlink" content-type="doi" xlink:type="simple">10.3897/phytokeys.252.129621.figure23</object-id><object-id xmlns:xlink="http://www.w3.org/1999/xlink" content-type="arpha" xlink:type="simple">B2DE002F-449F-55C3-838C-FABD55D37DB2</object-id><label>Figure 23.</label><caption><p><italic><tp:taxon-name><tp:taxon-name-part taxon-name-part-type="genus" reg="Thinouia">Thinouia</tp:taxon-name-part><tp:taxon-name-part taxon-name-part-type="species" reg="trifoliolata">trifoliolata</tp:taxon-name-part></tp:taxon-name></italic> (Radlk.) Acev.-Rodr. &amp; Ferrucci <bold>A</bold> stem with lenticellate bark <bold>B</bold> stem cross-section simple <bold>C</bold> leaf <bold>D</bold> fertile branch with axillary inflorescence <bold>E</bold> cauliflorous inflorescence <bold>F</bold> mature fruits [Medeiros 3331 (<bold>A, D, E</bold>); Acevedo-Rodríguez 17159 (<bold>B, C, F</bold>); photos: <bold>B, C, F</bold> by Acevedo-Rodríguez <bold>A, E, F</bold> by H. Medeiros].</p></caption><graphic xmlns:xlink="http://www.w3.org/1999/xlink" xlink:href="phytokeys-252-207_article-129621__-g023.jpg" position="float" orientation="portrait" xlink:type="simple" id="oo_1256373.jpg"><uri content-type="original_file" xlink:type="simple">https://binary.pensoft.net/fig/1256373</uri></graphic></fig><fig id="F24" position="float" orientation="portrait"><object-id xmlns:xlink="http://www.w3.org/1999/xlink" content-type="doi" xlink:type="simple">10.3897/phytokeys.252.129621.figure24</object-id><object-id xmlns:xlink="http://www.w3.org/1999/xlink" content-type="arpha" xlink:type="simple">3E0BD880-93F2-5890-B247-C39D857D3C48</object-id><label>Figure 24.</label><caption><p><italic><tp:taxon-name><tp:taxon-name-part taxon-name-part-type="genus" reg="Thinouia">Thinouia</tp:taxon-name-part><tp:taxon-name-part taxon-name-part-type="species" reg="trifoliolata">trifoliolata</tp:taxon-name-part></tp:taxon-name></italic> (Radlk.) Acev.-Rodr. &amp; Ferrucci <bold>A</bold> flowering branch <bold>B</bold> distal portion of inflorescence <bold>C</bold> portion of inflorescence, showing two cincinni with staminate flowers <bold>D</bold> staminate flower <bold>E</bold> petal with bifid appendage, dorsal [abaxial] view <bold>F</bold> stamen <bold>G</bold> pistillate flower with portion of perianth removed showing nectary disc <bold>H</bold> infructescence <bold>I</bold> fruit <bold>J</bold> mericarp <bold>K</bold> indumentum detail of locule cavity <bold>L</bold> arachnoid trichome of locule cavity <bold>M</bold> capitate trichome with uniseriate stalk and unicellular terminal cells of locule cavity <bold>N</bold> simple trichome of locule cavity <bold>O</bold> seed <bold>P</bold> embryo (<bold>A–G</bold> from <italic>Medeiros 3331</italic><bold>H–P</bold> from <italic>Costa 468</italic>). Illustration by Maria Alice de Rezende.</p></caption><graphic xmlns:xlink="http://www.w3.org/1999/xlink" xlink:href="phytokeys-252-207_article-129621__-g024.jpg" position="float" orientation="portrait" xlink:type="simple" id="oo_1256374.jpg"><uri content-type="original_file" xlink:type="simple">https://binary.pensoft.net/fig/1256374</uri></graphic></fig></tp:treatment-sec><tp:treatment-sec sec-type="description" id="SECID0ET2CI"><title>Description.</title><p>Tendrilled liana; stem cylindrical, striate, glabrous or puberulous, lenticels round or elliptical, sometimes with whitish or mucilaginous exudate; cross-section simple. Leaves trifoliolate; stipules &lt; 0.5 mm long; petiole 5–7 cm long, terete, glabrous or subglabrous, sometimes pulvinate at base; terminal petiolules 1.6–2.8 cm long, canaliculate, sometimes pulvinate; lateral petiolules 0.7–1.9 cm long, canaliculate, sometimes pulvinulate; leaflets glabrous on the both sides; leaflet secondary venation eucamptodromous, secondary veins 5–8 pairs, alternate or subalternate, spacing irregular, without domatia; intersecondaries present; tertiary veins mixed opposite-alternate percurrent or alternate percurrent; margin entire, sometimes serrate at the apex; terminal leaflet 7–14.5 × 3.4–7.2 cm, elliptic or oblong, symmetrical or asymmetrical, the apex acuminate, rarely rounded to retuse, with an apical gland, the base obtuse; lateral leaflets 6.8–12.5 × 3.3–6.8 cm, elliptic or oblong, the apex acuminate, with an apical gland, the base acute or obtuse. Thyrses cauliflorous, axillary or terminal, racemiform, 4–5.2 cm long; bracts ca. 2.8 mm, linear-lanceolate, pubescent, glabrescent; peduncle 0–0.2 cm long, tomentose; cincinni numerous, peduncle of cincinnus ca. 0.1 cm long, tomentose. Flower ca. 3.5 mm long; pedicel 1.5–2 mm long, glabrous to strigose; sepals ca. 1 mm long, deltate to obdeltate, abaxially strigose or glabrous, adaxially glabrous; petals ca. 1 mm long, obtrullate, not clawed, erose, ciliate along margins; appendages 0.8–1 mm long, shorter than the petal, villous; nectary disc annular, lobed, glabrous. Staminate flowers with stamens 8, ca. 3 mm long, the filaments villous on lower half, the anthers ca. 0.5 long, glabrous, papillose; pistillode ca. 0.5 mm long, villous on the apex. Pistillate flowers with staminodes 8, ca. 1 mm long, villous on lower half; pistil ca. 1.5 mm long, the ovary villous at the apex, the style and stigma villous. Fruits chartaceous, 3–5.1 × 2–2.8 cm; accrescent pedicel ca. 2 cm long; stipe 2–2.5 mm long; seed locule lenticular, sometimes the base flattened; epicarp glabrous; seed locule cavity sparsely ferruginous-pubescent, with simple, capitate and arachnoid trichomes. Seed 7.5 × 4–4.5 mm, obovoid, glabrous.</p></tp:treatment-sec><tp:treatment-sec sec-type="distribution" id="SECID0EY2CI"><title>Distribution and habitat.</title><p><italic><tp:taxon-name><tp:taxon-name-part taxon-name-part-type="genus" reg="Thinouia">Thinouia</tp:taxon-name-part><tp:taxon-name-part taxon-name-part-type="species" reg="trifoliolata">trifoliolata</tp:taxon-name-part></tp:taxon-name></italic> is known from Costa Rica, Colombia, Ecuador, Peru, and Brazil (Fig. <xref ref-type="fig" rid="F19">19C</xref>), in tropical and subtropical moist broadleaf forests at 100–320 m elevation, in dense and open ombrophilous forests. Flowering from November to February, and fruiting from December to March.</p></tp:treatment-sec><tp:treatment-sec sec-type="notes" id="SECID0EN3CI"><title>Notes.</title><p>Unlike most members of the clade in which <italic><tp:taxon-name><tp:taxon-name-part taxon-name-part-type="genus" reg="Thinouia">T.</tp:taxon-name-part><tp:taxon-name-part taxon-name-part-type="species" reg="trifoliolata">trifoliolata</tp:taxon-name-part></tp:taxon-name></italic> emerges (Fig. <xref ref-type="fig" rid="F4">4</xref>) the inflorescence of <italic><tp:taxon-name><tp:taxon-name-part taxon-name-part-type="genus" reg="Thinouia">T.</tp:taxon-name-part><tp:taxon-name-part taxon-name-part-type="species" reg="trifoliolata">trifoliolata</tp:taxon-name-part></tp:taxon-name></italic> is racemiform. This character is also found in <italic><tp:taxon-name><tp:taxon-name-part taxon-name-part-type="genus" reg="Thinouia">T.</tp:taxon-name-part><tp:taxon-name-part taxon-name-part-type="species" reg="cazumbensis">cazumbensis</tp:taxon-name-part></tp:taxon-name></italic>, a species sympatric with <italic><tp:taxon-name><tp:taxon-name-part taxon-name-part-type="genus" reg="Thinouia">T.</tp:taxon-name-part><tp:taxon-name-part taxon-name-part-type="species" reg="trifoliolata">trifoliolata</tp:taxon-name-part></tp:taxon-name></italic>, so in the absence of molecular data both species could be interpreted as closely related. However, our molecular phylogenetic analyses strongly supports that this character is homoplaseous, i.e., it evolved independently within the clades where these two species belong. Despite sharing a similar inflorescence, <italic><tp:taxon-name><tp:taxon-name-part taxon-name-part-type="genus" reg="Thinouia">T.</tp:taxon-name-part><tp:taxon-name-part taxon-name-part-type="species" reg="trifoliolata">trifoliolata</tp:taxon-name-part></tp:taxon-name></italic> differs from <italic><tp:taxon-name><tp:taxon-name-part taxon-name-part-type="genus" reg="Thinouia">T.</tp:taxon-name-part><tp:taxon-name-part taxon-name-part-type="species" reg="cazumbensis">cazumbensis</tp:taxon-name-part></tp:taxon-name></italic> by its lobed annular disc and sparsely ferruginous pubescent locule cavity (vs. 5-lobbed disc and glabrous locule cavity).</p><p>The description of this species was based on two collections (<italic>Tessmann 4444</italic> and <italic>4462</italic>) from the same place and deposited in the same herbarium (B), however the collection <italic>Tessmann 4462</italic> is more representative as it has flowers and complete leaflets. Therefore, we are selecting <italic>Tessmann 4462</italic> as the lectotype.</p></tp:treatment-sec><tp:treatment-sec sec-type="conservation status" id="SECID0ED6CI"><title>Conservation status.</title><p><italic><tp:taxon-name><tp:taxon-name-part taxon-name-part-type="genus" reg="Thinouia">Thinouia</tp:taxon-name-part><tp:taxon-name-part taxon-name-part-type="species" reg="trifoliolata">trifoliolata</tp:taxon-name-part></tp:taxon-name></italic> possesses a broad <abbrev xmlns:xlink="http://www.w3.org/1999/xlink" xlink:title="extent of occurrence" id="ABBRID0EU6CI" xlink:type="simple">EOO</abbrev> of 3,450,116.37 km<sup>2</sup> and <abbrev xmlns:xlink="http://www.w3.org/1999/xlink" xlink:title="area of occupancy" id="ABBRID0E16CI" xlink:type="simple">AOO</abbrev> of 96.00 km<sup>2</sup>, with more than 10 threat situations and records in conservation units. The <abbrev xmlns:xlink="http://www.w3.org/1999/xlink" xlink:title="extent of occurrence" id="ABBRID0EAADI" xlink:type="simple">EOO</abbrev> values and the number of threat situations approach the threshold for the inclusion of the species in a threat category. Thus, <italic><tp:taxon-name><tp:taxon-name-part taxon-name-part-type="genus" reg="Thinouia">T.</tp:taxon-name-part><tp:taxon-name-part taxon-name-part-type="species" reg="trifoliolata">trifoliolata</tp:taxon-name-part></tp:taxon-name></italic> is considered as Least Concern (<abbrev xmlns:xlink="http://www.w3.org/1999/xlink" xlink:title="Least Concern" id="ABBRID0EPADI" xlink:type="simple">LC</abbrev>).</p></tp:treatment-sec><tp:treatment-sec sec-type="material" id="SECID0ETADI"><title>Selected specimens examined.</title><p><bold>Brazil. Acre</bold> • Mun. Bujari, Riozinho do Andirá, 28 Nov 2013, Costa et al. 373 (<abbrev xmlns:xlink="http://www.w3.org/1999/xlink" xlink:title="Laboratory of Botany and Plant Ecology of the Federal University of Acre" id="ABBRID0E2ADI" xlink:type="simple">LABEV</abbrev>, NY, RB) • Mun. Manoel Urbano, Parque Estadual Chandless, 20 Jan 2014, Costa et al. 468 (<abbrev xmlns:xlink="http://www.w3.org/1999/xlink" xlink:title="Laboratory of Botany and Plant Ecology of the Federal University of Acre" id="ABBRID0E6ADI" xlink:type="simple">LABEV</abbrev>, NY, RB) • Mun. Sena Madureira, Reserva Extrativista do Cazumbá-Iracema, 13 Dec 2019, Medeiros et al. 4380 (NY, RB, SPF, UFACPZ). <bold>Amapá</bold> • Mun. Mazagão, Reserva Genética de Felipe, 10 Oct 1987, Rabelo et al. 3541 (INPA, HAMAB, MO). <bold>Pará</bold> • Mun. Parauapebas. Floresta Nacional de Carajás, 27 Sep 2022, Obermuller et al. 1920 (MG, NY, RB, UPCB). <bold>Colombia. Antioquia</bold> • Rain forest near Río León, 100 m, 20 Mar 1962, Feddema 1983 (MICH, NY, US). <bold>Costa Rica. Puntarenas</bold> • Carara National Park, 30–40 m, Grayum et al. 4720 (MO, NY). <bold>San José</bold> • Carara National Park, 5 Apr 1993, Gentry et al. 79454 (MO). <bold>Ecuador. Pastaza</bold> • Pastaza Cantón, Pozo petrolero Villano 2 de ARCO, 400 m, 1 Dec 1991, Hurtado et al. 2885 (US). <bold>Sucumbios</bold> • Pastaza Cantó, Pozo Reserva Faunística Cuyabero, sendero detrás de estación, tierra firme, 265 m, Apr-Oct 1988, Paz y Miño 81023 (MO). <bold>Peru. Amazonas</bold> • Prov. Bagua, Yamayakat Bosque de Rivera, 320 m, 9 Feb 1996, Jaramillo et al. 1143 (MO, US). <bold>Loreto</bold> • Prov. Requena, Cocha Iricahua, margen izquierda del Río Ucayali, 17 Feb 1982, Encarnación 1298 (NY) • Prov. Ucayali, Canchahuayo, 200 m, 30 Nov 1985, Vásquez and Jaramillo 7058 (MO, NY) • Prov. Maynas, Nauta, quebrada Saragosa, 150 m, 11 Dec 1986, Vásquez and Jaramillo 8577 (F, MO, NY) • Iquitos, Caserio Picuruyacu, 11 Feb 1976, Revilla et al. 127 (MO, USM). <bold>Madre de Dios</bold> • Prov. Tambopata, Puerto Maldonado, 26 Nov 2002, Valenzuela and Huamantupa 1063 (US) • San Martín, Juan Jui, Alto Huallaga, 400–800 m, s.d., Klug 4176 (F).</p></tp:treatment-sec><tp:treatment-sec><!--Section generated to contain objects referenced in tp:taxon-treatment.--><fig id="F19" position="float" orientation="portrait"><object-id xmlns:xlink="http://www.w3.org/1999/xlink" content-type="doi" xlink:type="simple">10.3897/phytokeys.252.129621.figure19</object-id><object-id xmlns:xlink="http://www.w3.org/1999/xlink" content-type="arpha" xlink:type="simple">A5FE5DFD-B935-506E-A3BF-1DC845CA374A</object-id><label>Figure 19.</label><caption><p>Distribution maps of <italic><tp:taxon-name><tp:taxon-name-part taxon-name-part-type="genus" reg="Thinouia">Thinouia</tp:taxon-name-part></tp:taxon-name></italic> species <bold>A</bold><italic><tp:taxon-name><tp:taxon-name-part taxon-name-part-type="genus" reg="Thinouia">Thinouia</tp:taxon-name-part><tp:taxon-name-part taxon-name-part-type="species" reg="paraguayensis">paraguayensis</tp:taxon-name-part></tp:taxon-name></italic> and <italic><tp:taxon-name><tp:taxon-name-part taxon-name-part-type="genus" reg="Thinouia">T.</tp:taxon-name-part><tp:taxon-name-part taxon-name-part-type="species" reg="restingae">restingae</tp:taxon-name-part></tp:taxon-name></italic><bold>B</bold><italic><tp:taxon-name><tp:taxon-name-part taxon-name-part-type="genus" reg="Thinouia">T.</tp:taxon-name-part><tp:taxon-name-part taxon-name-part-type="species" reg="scandens">scandens</tp:taxon-name-part></tp:taxon-name></italic> and <italic><tp:taxon-name><tp:taxon-name-part taxon-name-part-type="genus" reg="Thinouia">T.</tp:taxon-name-part><tp:taxon-name-part taxon-name-part-type="species" reg="silveirae">silveirae</tp:taxon-name-part></tp:taxon-name></italic><bold>C</bold><italic><tp:taxon-name><tp:taxon-name-part taxon-name-part-type="genus" reg="Thinouia">T.</tp:taxon-name-part><tp:taxon-name-part taxon-name-part-type="species" reg="tomocarpa">tomocarpa</tp:taxon-name-part></tp:taxon-name></italic> and <italic><tp:taxon-name><tp:taxon-name-part taxon-name-part-type="genus" reg="Thinouia">T.</tp:taxon-name-part><tp:taxon-name-part taxon-name-part-type="species" reg="trifoliolata">trifoliolata</tp:taxon-name-part></tp:taxon-name></italic><bold>D</bold><italic><tp:taxon-name><tp:taxon-name-part taxon-name-part-type="genus" reg="Thinouia">T.</tp:taxon-name-part><tp:taxon-name-part taxon-name-part-type="species" reg="ternata">ternata</tp:taxon-name-part></tp:taxon-name></italic> and <italic><tp:taxon-name><tp:taxon-name-part taxon-name-part-type="genus" reg="Thinouia">T.</tp:taxon-name-part><tp:taxon-name-part taxon-name-part-type="species" reg="ventricosa">ventricosa</tp:taxon-name-part></tp:taxon-name></italic>.</p></caption><graphic xmlns:xlink="http://www.w3.org/1999/xlink" xlink:href="phytokeys-252-207_article-129621__-g019.jpg" position="float" orientation="portrait" xlink:type="simple" id="oo_1256369.jpg"><uri content-type="original_file" xlink:type="simple">https://binary.pensoft.net/fig/1256369</uri></graphic></fig><fig id="F4" position="float" orientation="portrait"><object-id xmlns:xlink="http://www.w3.org/1999/xlink" content-type="doi" xlink:type="simple">10.3897/phytokeys.252.129621.figure4</object-id><object-id xmlns:xlink="http://www.w3.org/1999/xlink" content-type="arpha" xlink:type="simple">65DECBD8-B25A-5656-83C2-CC8B450F5B2E</object-id><label>Figure 4.</label><caption><p>Maximum clade credibility tree from a Bayesian analysis of the combined two-marker dataset for <italic><tp:taxon-name><tp:taxon-name-part taxon-name-part-type="genus" reg="Thinouia">Thinouia</tp:taxon-name-part></tp:taxon-name></italic> and outgroups. Bayesian posterior probability values are indicated above the branches.</p></caption><graphic xmlns:xlink="http://www.w3.org/1999/xlink" xlink:href="phytokeys-252-207_article-129621__-g004.jpg" position="float" orientation="portrait" xlink:type="simple" id="oo_1256354.jpg"><uri content-type="original_file" xlink:type="simple">https://binary.pensoft.net/fig/1256354</uri></graphic></fig></tp:treatment-sec></tp:taxon-treatment>
